# Supplementary material for: Immunogenicity decay and case incidence six months post Sinovac-CoronaVac vaccine in autoimmune rheumatic diseases patients
Source: Nat Commun. 2022 Oct 3;13:5801. doi: 10.1038/s41467-022-33042-0 (PMC9527375; doi:10.1038/s41467-022-33042-0)
Supplement: Supplementary file 4 — Source Data [file 41467_2022_33042_MOESM4_ESM.xlsx]

## Sheet: Table 1
ID	age	female sex=1	ARD=1, control =0	White etinicity	RA	SpA	PsA	SLE	myopathy	ANCA vasculites	Takayasu	pSjogren S	SSc	APS	prednisone	prednisone dose	Prednisone dose>=10	Prednisone dose>=20	Biologic therapy	TNFi	Abatacept	Tocilizumab	Rituximab	Belimumab	Secukinumab	Ustekinumab	immunossupressor	Jaki - tofacitinib	methotrexate	leflunomide	azathioprine	Cyclophosphamide	Mycophenolate mofetil	Cyclosporine	Tacrolimus	Sulfasalazine	Hydroxychloroquine
120218004503 - 120219005463	48	1	0	1	0	0	0	0	0	0	0	0	0	0					0	0	0	0	0	0	0	0	0	0	0	0	0	0	0	0	0	0	0
6039041H	53	1	0	1	0	0	0	0	0	0	0	0	0	0					0	0	0	0	0	0	0	0	0	0	0	0	0	0	0	0	0	0	0
14267868A	38	1	0	0	0	0	0	0	0	0	0	0	0	0					0	0	0	0	0	0	0	0	0	0	0	0	0	0	0	0	0	0	0
55389869G ou 120219004629	60	0	0	1	0	0	0	0	0	0	0	0	0	0					0	0	0	0	0	0	0	0	0	0	0	0	0	0	0	0	0	0	0
13883980F ou 120219004521	60	1	0	0	0	0	0	0	0	0	0	0	0	0					0	0	0	0	0	0	0	0	0	0	0	0	0	0	0	0	0	0	0
120218004423 ou 120219005228	48	0	0	0	0	0	0	0	0	0	0	0	0	0					0	0	0	0	0	0	0	0	0	0	0	0	0	0	0	0	0	0	0
3218712D	44	1	0	0	0	0	0	0	0	0	0	0	0	0					0	0	0	0	0	0	0	0	0	0	0	0	0	0	0	0	0	0	0
3116714H	58	1	0	1	0	0	0	0	0	0	0	0	0	0					0	0	0	0	0	0	0	0	0	0	0	0	0	0	0	0	0	0	0
79024280G ou 120219004927	32	1	0	1	0	0	0	0	0	0	0	0	0	0	0				0	0	0	0	0	0	0	0	0	0	0	0	0	0	0	0	0	0	0
55506565F 7 120219004572	42	1	0	1	0	0	0	0	0	0	0	0	0	0					0	0	0	0	0	0	0	0	0	0	0	0	0	0	0	0	0	0	0
55723980K	63	1	0	1	0	0	0	0	0	0	0	0	0	0					0	0	0	0	0	0	0	0	0	0	0	0	0	0	0	0	0	0	0
6132348F ou 120219005151	43	1	0	0	0	0	0	0	0	0	0	0	0	0					0	0	0	0	0	0	0	0	0	0	0	0	0	0	0	0	0	0	0
77136810H	58	0	0	0	0	0	0	0	0	0	0	0	0	0					0	0	0	0	0	0	0	0	0	0	0	0	0	0	0	0	0	0	0
90914428B	74	1	0	0	0	0	0	0	0	0	0	0	0	0					0	0	0	0	0	0	0	0	0	0	0	0	0	0	0	0	0	0	0
14075542J	63	1	0	0	0	0	0	0	0	0	0	0	0	0					0	0	0	0	0	0	0	0	0	0	0	0	0	0	0	0	0	0	0
55496251K	35	0	0	0	0	0	0	0	0	0	0	0	0	0					0	0	0	0	0	0	0	0	0	0	0	0	0	0	0	0	0	0	0
14247309F	58	1	0	1	0	0	0	0	0	0	0	0	0	0					0	0	0	0	0	0	0	0	0	0	0	0	0	0	0	0	0	0	0
90422959K ou 120219005263	60	1	0	0	0	0	0	0	0	0	0	0	0	0					0	0	0	0	0	0	0	0	0	0	0	0	0	0	0	0	0	0	0
6140850F	64	1	0	1	0	0	0	0	0	0	0	0	0	0					0	0	0	0	0	0	0	0	0	0	0	0	0	0	0	0	0	0	0
1520208000218 ou 120219005484	56	0	0	0	0	0	0	0	0	0	0	0	0	0					0	0	0	0	0	0	0	0	0	0	0	0	0	0	0	0	0	0	0
13753760A ou 120219004975	42	1	0	1	0	0	0	0	0	0	0	0	0	0					0	0	0	0	0	0	0	0	0	0	0	0	0	0	0	0	0	0	0
5359252D ou 1-2021-9004634	71	1	0	1	0	0	0	0	0	0	0	0	0	0					0	0	0	0	0	0	0	0	0	0	0	0	0	0	0	0	0	0	0
79013075B	53	1	0	1	0	0	0	0	0	0	0	0	0	0					0	0	0	0	0	0	0	0	0	0	0	0	0	0	0	0	0	0	0
2142275H ou 1-2021-9004633	65	1	0	1	0	0	0	0	0	0	0	0	0	0					0	0	0	0	0	0	0	0	0	0	0	0	0	0	0	0	0	0	0
14179981K ou 1-2021-9004717	61	0	0	0	0	0	0	0	0	0	0	0	0	0					0	0	0	0	0	0	0	0	0	0	0	0	0	0	0	0	0	0	0
120158018327 / 120219004570 / 79020359A	25	1	0	0	0	0	0	0	0	0	0	0	0	0					0	0	0	0	0	0	0	0	0	0	0	0	0	0	0	0	0	0	0
36834 ou 120219004941	46	1	0	0	0	0	0	0	0	0	0	0	0	0					0	0	0	0	0	0	0	0	0	0	0	0	0	0	0	0	0	0	0
120218004259 ou 1-2021-9004674	35	0	0	1	0	0	0	0	0	0	0	0	0	0					0	0	0	0	0	0	0	0	0	0	0	0	0	0	0	0	0	0	0
120218004243 ou 120219004643	41	1	0	1	0	0	0	0	0	0	0	0	0	0					0	0	0	0	0	0	0	0	0	0	0	0	0	0	0	0	0	0	0
55479267J	37	1	0	0	0	0	0	0	0	0	0	0	0	0					0	0	0	0	0	0	0	0	0	0	0	0	0	0	0	0	0	0	0
14028624C	66	0	0	0	0	0	0	0	0	0	0	0	0	0					0	0	0	0	0	0	0	0	0	0	0	0	0	0	0	0	0	0	0
14120175G	56	1	0	0	0	0	0	0	0	0	0	0	0	0					0	0	0	0	0	0	0	0	0	0	0	0	0	0	0	0	0	0	0
120219005553 OU 120208034825	42	1	0	0	0	0	0	0	0	0	0	0	0	0					0	0	0	0	0	0	0	0	0	0	0	0	0	0	0	0	0	0	0
120219005503	53	0	0	0	0	0	0	0	0	0	0	0	0	0					0	0	0	0	0	0	0	0	0	0	0	0	0	0	0	0	0	0	0
120219004513 ou 120219005511 OU 120218004531	48	1	0	0	0	0	0	0	0	0	0	0	0	0					0	0	0	0	0	0	0	0	0	0	0	0	0	0	0	0	0	0	0
14068811J - 120219005337	60	1	0	0	0	0	0	0	0	0	0	0	0	0					0	0	0	0	0	0	0	0	0	0	0	0	0	0	0	0	0	0	0
3276609K ou 120219004628	51	0	0	1	0	0	0	0	0	0	0	0	0	0					0	0	0	0	0	0	0	0	0	0	0	0	0	0	0	0	0	0	0
13548996F	30	1	0	0	0	0	0	0	0	0	0	0	0	0					0	0	0	0	0	0	0	0	0	0	0	0	0	0	0	0	0	0	0
2997106I ou 120219004588	50	1	0	1	0	0	0	0	0	0	0	0	0	0					0	0	0	0	0	0	0	0	0	0	0	0	0	0	0	0	0	0	0
120058013224 / 1219005202	46	0	0	0	0	0	0	0	0	0	0	0	0	0					0	0	0	0	0	0	0	0	0	0	0	0	0	0	0	0	0	0	0
2381639K ou 120219004671	72	1	0	0	0	0	0	0	0	0	0	0	0	0					0	0	0	0	0	0	0	0	0	0	0	0	0	0	0	0	0	0	0
14106041F	49	0	0	0	0	0	0	0	0	0	0	0	0	0					0	0	0	0	0	0	0	0	0	0	0	0	0	0	0	0	0	0	0
14117577D ou 120219004905	32	1	0	1	0	0	0	0	0	0	0	0	0	0					0	0	0	0	0	0	0	0	0	0	0	0	0	0	0	0	0	0	0
120219004807 ou 620208000093	33	0	0	0	0	0	0	0	0	0	0	0	0	0					0	0	0	0	0	0	0	0	0	0	0	0	0	0	0	0	0	0	0
14143129B	65	0	0	0	0	0	0	0	0	0	0	0	0	0					0	0	0	0	0	0	0	0	0	0	0	0	0	0	0	0	0	0	0
55484380D ou 1-2021-9004602	62	1	0	1	0	0	0	0	0	0	0	0	0	0					0	0	0	0	0	0	0	0	0	0	0	0	0	0	0	0	0	0	0
2595935G	55	1	0	1	0	0	0	0	0	0	0	0	0	0					0	0	0	0	0	0	0	0	0	0	0	0	0	0	0	0	0	0	0
120218004413 ou 120219005212	65	1	0	1	0	0	0	0	0	0	0	0	0	0					0	0	0	0	0	0	0	0	0	0	0	0	0	0	0	0	0	0	0
120218004549 ou 120219005533	62	0	0	0	0	0	0	0	0	0	0	0	0	0					0	0	0	0	0	0	0	0	0	0	0	0	0	0	0	0	0	0	0
91385844D ou 120219005209	52	0	0	0	0	0	0	0	0	0	0	0	0	0					0	0	0	0	0	0	0	0	0	0	0	0	0	0	0	0	0	0	0
13628220K ou 120219004556	28	1	0	0	0	0	0	0	0	0	0	0	0	0					0	0	0	0	0	0	0	0	0	0	0	0	0	0	0	0	0	0	0
120208015483 ou 120219005457	56	1	0	0	0	0	0	0	0	0	0	0	0	0					0	0	0	0	0	0	0	0	0	0	0	0	0	0	0	0	0	0	0
13545276K	45	1	0	0	0	0	0	0	0	0	0	0	0	0					0	0	0	0	0	0	0	0	0	0	0	0	0	0	0	0	0	0	0
120218004309 ou 1-2021-9004881	42	1	0	1	0	0	0	0	0	0	0	0	0	0					0	0	0	0	0	0	0	0	0	0	0	0	0	0	0	0	0	0	0
88204665I	61	1	0	1	0	0	0	0	0	0	0	0	0	0					0	0	0	0	0	0	0	0	0	0	0	0	0	0	0	0	0	0	0
120219005257 / 120218004443	59	1	0	0	0	0	0	0	0	0	0	0	0	0					0	0	0	0	0	0	0	0	0	0	0	0	0	0	0	0	0	0	0
120178009067 / 120219005169	51	1	0	1	0	0	0	0	0	0	0	0	0	0					0	0	0	0	0	0	0	0	0	0	0	0	0	0	0	0	0	0	0
88247519G	66	1	0	0	0	0	0	0	0	0	0	0	0	0					0	0	0	0	0	0	0	0	0	0	0	0	0	0	0	0	0	0	0
2203815C	49	1	0	1	0	0	0	0	0	0	0	0	0	0					0	0	0	0	0	0	0	0	0	0	0	0	0	0	0	0	0	0	0
79021341G ou 120219004553	28	1	0	1	0	0	0	0	0	0	0	0	0	0					0	0	0	0	0	0	0	0	0	0	0	0	0	0	0	0	0	0	0
14150366E	44	1	0	0	0	0	0	0	0	0	0	0	0	0					0	0	0	0	0	0	0	0	0	0	0	0	0	0	0	0	0	0	0
2337327F ou 120219005266	60	0	0	1	0	0	0	0	0	0	0	0	0	0					0	0	0	0	0	0	0	0	0	0	0	0	0	0	0	0	0	0	0
2557222K ou 120219004591	64	0	0	1	0	0	0	0	0	0	0	0	0	0					0	0	0	0	0	0	0	0	0	0	0	0	0	0	0	0	0	0	0
13506729K	43	1	0	0	0	0	0	0	0	0	0	0	0	0					0	0	0	0	0	0	0	0	0	0	0	0	0	0	0	0	0	0	0
120208008337 ou 1-2021-9004597	31	1	0	0	0	0	0	0	0	0	0	0	0	0					0	0	0	0	0	0	0	0	0	0	0	0	0	0	0	0	0	0	0
120219005157 OU 120208017811	53	0	0	0	0	0	0	0	0	0	0	0	0	0					0	0	0	0	0	0	0	0	0	0	0	0	0	0	0	0	0	0	0
14118498G ou 120219005264	57	0	0	0	0	0	0	0	0	0	0	0	0	0					0	0	0	0	0	0	0	0	0	0	0	0	0	0	0	0	0	0	0
14026621E	45	1	0	1	0	0	0	0	0	0	0	0	0	0					0	0	0	0	0	0	0	0	0	0	0	0	0	0	0	0	0	0	0
79024082B	23	1	0	1	0	0	0	0	0	0	0	0	0	0					0	0	0	0	0	0	0	0	0	0	0	0	0	0	0	0	0	0	0
14092202D ou 120219004590	59	0	0	0	0	0	0	0	0	0	0	0	0	0					0	0	0	0	0	0	0	0	0	0	0	0	0	0	0	0	0	0	0
60037863D ou 120219004677	24	1	0	0	0	0	0	0	0	0	0	0	0	0					0	0	0	0	0	0	0	0	0	0	0	0	0	0	0	0	0	0	0
120219005261 ou 120218004449	52	1	0	1	0	0	0	0	0	0	0	0	0	0					0	0	0	0	0	0	0	0	0	0	0	0	0	0	0	0	0	0	0
60035960B	36	1	0	1	0	0	0	0	0	0	0	0	0	0					0	0	0	0	0	0	0	0	0	0	0	0	0	0	0	0	0	0	0
90931853G	53	0	0	0	0	0	0	0	0	0	0	0	0	0					0	0	0	0	0	0	0	0	0	0	0	0	0	0	0	0	0	0	0
120218004605 ou 120219005609	65	1	0	0	0	0	0	0	0	0	0	0	0	0					0	0	0	0	0	0	0	0	0	0	0	0	0	0	0	0	0	0	0
120208013945 ou 1-2021-9004376	47	1	0	1	0	0	0	0	0	0	0	0	0	0					0	0	0	0	0	0	0	0	0	0	0	0	0	0	0	0	0	0	0
120218004255 ou 1-2021-9004662	38	1	0	1	0	0	0	0	0	0	0	0	0	0					0	0	0	0	0	0	0	0	0	0	0	0	0	0	0	0	0	0	0
120218004407 ou 120219005196	40	0	0	0	0	0	0	0	0	0	0	0	0	0					0	0	0	0	0	0	0	0	0	0	0	0	0	0	0	0	0	0	0
120219004599 ou 79009446C	51	1	0	1	0	0	0	0	0	0	0	0	0	0					0	0	0	0	0	0	0	0	0	0	0	0	0	0	0	0	0	0	0
120218004439 ou 120219005252	64	1	0	1	0	0	0	0	0	0	0	0	0	0					0	0	0	0	0	0	0	0	0	0	0	0	0	0	0	0	0	0	0
14030951H ou 120219004589	37	1	0	1	0	0	0	0	0	0	0	0	0	0					0	0	0	0	0	0	0	0	0	0	0	0	0	0	0	0	0	0	0
120218004599 ou 120219005602	50	1	0	0	0	0	0	0	0	0	0	0	0	0					0	0	0	0	0	0	0	0	0	0	0	0	0	0	0	0	0	0	0
90755427J ou 1-2021-9004564	25	1	0	0	0	0	0	0	0	0	0	0	0	0					0	0	0	0	0	0	0	0	0	0	0	0	0	0	0	0	0	0	0
13817724F ou 10219005272	70	1	0	1	0	0	0	0	0	0	0	0	0	0					0	0	0	0	0	0	0	0	0	0	0	0	0	0	0	0	0	0	0
3309757C ou 120219005113	66	1	0	1	0	0	0	0	0	0	0	0	0	0					0	0	0	0	0	0	0	0	0	0	0	0	0	0	0	0	0	0	0
90089320J ou 120219004574	38	1	0	1	0	0	0	0	0	0	0	0	0	0					0	0	0	0	0	0	0	0	0	0	0	0	0	0	0	0	0	0	0
7044574I	45	1	0	1	0	0	0	0	0	0	0	0	0	0					0	0	0	0	0	0	0	0	0	0	0	0	0	0	0	0	0	0	0
79021584F ou 120219005141	64	1	0	0	0	0	0	0	0	0	0	0	0	0					0	0	0	0	0	0	0	0	0	0	0	0	0	0	0	0	0	0	0
3346382F ou 120219005075	63	1	0	1	0	0	0	0	0	0	0	0	0	0					0	0	0	0	0	0	0	0	0	0	0	0	0	0	0	0	0	0	0
79023578F	43	1	0	0	0	0	0	0	0	0	0	0	0	0					0	0	0	0	0	0	0	0	0	0	0	0	0	0	0	0	0	0	0
44142153D	48	0	0	0	0	0	0	0	0	0	0	0	0	0					0	0	0	0	0	0	0	0	0	0	0	0	0	0	0	0	0	0	0
15104980E	54	1	0	1	0	0	0	0	0	0	0	0	0	0					0	0	0	0	0	0	0	0	0	0	0	0	0	0	0	0	0	0	0
120208034695 ou 120219005168	63	1	0	0	0	0	0	0	0	0	0	0	0	0	0				0	0	0	0	0	0	0	0	0	0	0	0	0	0	0	0	0	0	0
77139937I	60	1	0	0	0	0	0	0	0	0	0	0	0	0					0	0	0	0	0	0	0	0	0	0	0	0	0	0	0	0	0	0	0
44128527H ou 1-2021-90046546	65	0	0	1	0	0	0	0	0	0	0	0	0	0					0	0	0	0	0	0	0	0	0	0	0	0	0	0	0	0	0	0	0
15130610G ou 120219004632	54	1	0	1	0	0	0	0	0	0	0	0	0	0					0	0	0	0	0	0	0	0	0	0	0	0	0	0	0	0	0	0	0
120218004453 ou 120219005274	43	0	0	1	0	0	0	0	0	0	0	0	0	0					0	0	0	0	0	0	0	0	0	0	0	0	0	0	0	0	0	0	0
90610283E ou 1-2021-9004658	56	1	0	0	0	0	0	0	0	0	0	0	0	0					0	0	0	0	0	0	0	0	0	0	0	0	0	0	0	0	0	0	0
120219005623	50	1	0	0	0	0	0	0	0	0	0	0	0	0					0	0	0	0	0	0	0	0	0	0	0	0	0	0	0	0	0	0	0
13883216E ou 120219005541	26	1	0	0	0	0	0	0	0	0	0	0	0	0					0	0	0	0	0	0	0	0	0	0	0	0	0	0	0	0	0	0	0
14229887J	64	1	0	0	0	0	0	0	0	0	0	0	0	0					0	0	0	0	0	0	0	0	0	0	0	0	0	0	0	0	0	0	0
120208011621 ou 1-2021-9005149	45	1	0	1	0	0	0	0	0	0	0	0	0	0					0	0	0	0	0	0	0	0	0	0	0	0	0	0	0	0	0	0	0
120218004241 ou 120219004642	28	1	0	0	0	0	0	0	0	0	0	0	0	0					0	0	0	0	0	0	0	0	0	0	0	0	0	0	0	0	0	0	0
13575714D	57	1	0	0	0	0	0	0	0	0	0	0	0	0					0	0	0	0	0	0	0	0	0	0	0	0	0	0	0	0	0	0	0
60031446I ou 120219004914	32	1	0	1	0	0	0	0	0	0	0	0	0	0					0	0	0	0	0	0	0	0	0	0	0	0	0	0	0	0	0	0	0
90743348A ou 120219005582	24	1	0	0	0	0	0	0	0	0	0	0	0	0					0	0	0	0	0	0	0	0	0	0	0	0	0	0	0	0	0	0	0
90585181F ou 1-2021-9004611	38	1	0	1	0	0	0	0	0	0	0	0	0	0					0	0	0	0	0	0	0	0	0	0	0	0	0	0	0	0	0	0	0
13849086H	60	1	0	1	0	0	0	0	0	0	0	0	0	0					0	0	0	0	0	0	0	0	0	0	0	0	0	0	0	0	0	0	0
120218004547 ou 120219005534	25	0	0	0	0	0	0	0	0	0	0	0	0	0					0	0	0	0	0	0	0	0	0	0	0	0	0	0	0	0	0	0	0
2182749B	58	0	0	0	0	0	0	0	0	0	0	0	0	0					0	0	0	0	0	0	0	0	0	0	0	0	0	0	0	0	0	0	0
14137159A	66	0	0	1	0	0	0	0	0	0	0	0	0	0					0	0	0	0	0	0	0	0	0	0	0	0	0	0	0	0	0	0	0
55598346J	71	1	0	1	0	0	0	0	0	0	0	0	0	0					0	0	0	0	0	0	0	0	0	0	0	0	0	0	0	0	0	0	0
120218004425	57	0	0	1	0	0	0	0	0	0	0	0	0	0					0	0	0	0	0	0	0	0	0	0	0	0	0	0	0	0	0	0	0
3150294J	64	1	0	0	0	0	0	0	0	0	0	0	0	0					0	0	0	0	0	0	0	0	0	0	0	0	0	0	0	0	0	0	0
90752282I	55	1	0	0	0	0	0	0	0	0	0	0	0	0					0	0	0	0	0	0	0	0	0	0	0	0	0	0	0	0	0	0	0
120208013245 ou 1-2021-9004906	26	1	0	0	0	0	0	0	0	0	0	0	0	0					0	0	0	0	0	0	0	0	0	0	0	0	0	0	0	0	0	0	0
14200764C	47	0	0	0	0	0	0	0	0	0	0	0	0	0					0	0	0	0	0	0	0	0	0	0	0	0	0	0	0	0	0	0	0
120208015421/ 120219005436	47	1	0	1	0	0	0	0	0	0	0	0	0	0					0	0	0	0	0	0	0	0	0	0	0	0	0	0	0	0	0	0	0
2848970E OU 120219005443	57	1	0	1	0	0	0	0	0	0	0	0	0	0					0	0	0	0	0	0	0	0	0	0	0	0	0	0	0	0	0	0	0
79013466J ou 1-2021-9004843	65	1	0	1	0	0	0	0	0	0	0	0	0	0					0	0	0	0	0	0	0	0	0	0	0	0	0	0	0	0	0	0	0
14107074K	60	1	0	1	0	0	0	0	0	0	0	0	0	0					0	0	0	0	0	0	0	0	0	0	0	0	0	0	0	0	0	0	0
3142925I ou 1-2021-9005606	48	1	0	1	0	0	0	0	0	0	0	0	0	0					0	0	0	0	0	0	0	0	0	0	0	0	0	0	0	0	0	0	0
120208008339 / 120219004560	38	1	0	1	0	0	0	0	0	0	0	0	0	0					0	0	0	0	0	0	0	0	0	0	0	0	0	0	0	0	0	0	0
61892 ou 120219005625	65	1	0	1	0	0	0	0	0	0	0	0	0	0					0	0	0	0	0	0	0	0	0	0	0	0	0	0	0	0	0	0	0
3262308F	44	0	0	1	0	0	0	0	0	0	0	0	0	0					0	0	0	0	0	0	0	0	0	0	0	0	0	0	0	0	0	0	0
90791890I ou 1-2021-9005092	69	1	0	1	0	0	0	0	0	0	0	0	0	0					0	0	0	0	0	0	0	0	0	0	0	0	0	0	0	0	0	0	0
120219008596 ou 120218004217	45	1	0	0	0	0	0	0	0	0	0	0	0	0					0	0	0	0	0	0	0	0	0	0	0	0	0	0	0	0	0	0	0
13549711E	48	1	0	0	0	0	0	0	0	0	0	0	0	0					0	0	0	0	0	0	0	0	0	0	0	0	0	0	0	0	0	0	0
77116870B	40	0	0	1	0	0	0	0	0	0	0	0	0	0					0	0	0	0	0	0	0	0	0	0	0	0	0	0	0	0	0	0	0
120219005166	56	0	0	1	0	0	0	0	0	0	0	0	0	0					0	0	0	0	0	0	0	0	0	0	0	0	0	0	0	0	0	0	0
55469605I ou 1-2021-9004638	44	0	0	1	0	0	0	0	0	0	0	0	0	0					0	0	0	0	0	0	0	0	0	0	0	0	0	0	0	0	0	0	0
90673439J ou 1-2021-9004650	51	1	0	0	0	0	0	0	0	0	0	0	0	0					0	0	0	0	0	0	0	0	0	0	0	0	0	0	0	0	0	0	0
13958421G ou 120219005163	52	1	0	0	0	0	0	0	0	0	0	0	0	0					0	0	0	0	0	0	0	0	0	0	0	0	0	0	0	0	0	0	0
13739225J	40	1	0	1	0	0	0	0	0	0	0	0	0	0					0	0	0	0	0	0	0	0	0	0	0	0	0	0	0	0	0	0	0
79001511I ou 120219005524	50	0	0	0	0	0	0	0	0	0	0	0	0	0					0	0	0	0	0	0	0	0	0	0	0	0	0	0	0	0	0	0	0
44133794A ou 120219005485	72	1	0	0	0	0	0	0	0	0	0	0	0	0					0	0	0	0	0	0	0	0	0	0	0	0	0	0	0	0	0	0	0
120208018299 ou 1-2021-9004566	51	1	0	0	0	0	0	0	0	0	0	0	0	0					0	0	0	0	0	0	0	0	0	0	0	0	0	0	0	0	0	0	0
120219005580 ou 120188084855	46	1	0	0	0	0	0	0	0	0	0	0	0	0					0	0	0	0	0	0	0	0	0	0	0	0	0	0	0	0	0	0	0
13869324D ou 120219005317	52	1	0	1	0	0	0	0	0	0	0	0	0	0					0	0	0	0	0	0	0	0	0	0	0	0	0	0	0	0	0	0	0
6196399K	33	1	0	1	0	0	0	0	0	0	0	0	0	0					0	0	0	0	0	0	0	0	0	0	0	0	0	0	0	0	0	0	0
3205769C ou 120219005195	61	1	0	0	0	0	0	0	0	0	0	0	0	0					0	0	0	0	0	0	0	0	0	0	0	0	0	0	0	0	0	0	0
120208013851 ou 120219004621	46	1	0	0	0	0	0	0	0	0	0	0	0	0					0	0	0	0	0	0	0	0	0	0	0	0	0	0	0	0	0	0	0
91309714A ou 120219005142	65	1	0	1	0	0	0	0	0	0	0	0	0	0					0	0	0	0	0	0	0	0	0	0	0	0	0	0	0	0	0	0	0
90482889C ou 120219004557	47	0	0	0	0	0	0	0	0	0	0	0	0	0					0	0	0	0	0	0	0	0	0	0	0	0	0	0	0	0	0	0	0
77097999C	46	1	0	0	0	0	0	0	0	0	0	0	0	0					0	0	0	0	0	0	0	0	0	0	0	0	0	0	0	0	0	0	0
120219004551ou 120208008241	27	0	0	1	0	0	0	0	0	0	0	0	0	0					0	0	0	0	0	0	0	0	0	0	0	0	0	0	0	0	0	0	0
13948967H	50	1	0	0	0	0	0	0	0	0	0	0	0	0					0	0	0	0	0	0	0	0	0	0	0	0	0	0	0	0	0	0	0
91216040G ou 120219005522	39	1	0	1	0	0	0	0	0	0	0	0	0	0					0	0	0	0	0	0	0	0	0	0	0	0	0	0	0	0	0	0	0
120208012487 / 120219005613	33	1	0	0	0	0	0	0	0	0	0	0	0	0					0	0	0	0	0	0	0	0	0	0	0	0	0	0	0	0	0	0	0
120218004235 ou 120219004626	52	1	0	0	0	0	0	0	0	0	0	0	0	0					0	0	0	0	0	0	0	0	0	0	0	0	0	0	0	0	0	0	0
120218004237 ou 120219004630	61	0	0	1	0	0	0	0	0	0	0	0	0	0					0	0	0	0	0	0	0	0	0	0	0	0	0	0	0	0	0	0	0
120218004553 ou 120219005548	68	1	0	1	0	0	0	0	0	0	0	0	0	0					0	0	0	0	0	0	0	0	0	0	0	0	0	0	0	0	0	0	0
120218004379 ou 1-2021-9005136	61	1	0	0	0	0	0	0	0	0	0	0	0	0					0	0	0	0	0	0	0	0	0	0	0	0	0	0	0	0	0	0	0
2306542I	61	0	0	0	0	0	0	0	0	0	0	0	0	0					0	0	0	0	0	0	0	0	0	0	0	0	0	0	0	0	0	0	0
120218004597 ou 120219005600	50	1	0	0	0	0	0	0	0	0	0	0	0	0					0	0	0	0	0	0	0	0	0	0	0	0	0	0	0	0	0	0	0
1520208000110 ou 120219005562	40	0	0	0	0	0	0	0	0	0	0	0	0	0					0	0	0	0	0	0	0	0	0	0	0	0	0	0	0	0	0	0	0
3347358D	52	1	0	0	0	0	0	0	0	0	0	0	0	0					0	0	0	0	0	0	0	0	0	0	0	0	0	0	0	0	0	0	0
60036537D ou 1-2021-9004624	32	1	0	0	0	0	0	0	0	0	0	0	0	0					0	0	0	0	0	0	0	0	0	0	0	0	0	0	0	0	0	0	0
120208017753 ou 120219005455	31	0	0	0	0	0	0	0	0	0	0	0	0	0					0	0	0	0	0	0	0	0	0	0	0	0	0	0	0	0	0	0	0
13508000K	61	1	0	1	0	0	0	0	0	0	0	0	0	0					0	0	0	0	0	0	0	0	0	0	0	0	0	0	0	0	0	0	0
120208013409 ou 120219004616	33	1	0	0	0	0	0	0	0	0	0	0	0	0					0	0	0	0	0	0	0	0	0	0	0	0	0	0	0	0	0	0	0
77119021K ou 120219005205	30	1	0	1	0	0	0	0	0	0	0	0	0	0					0	0	0	0	0	0	0	0	0	0	0	0	0	0	0	0	0	0	0
120219005173 ou 320208000807	49	1	0	1	0	0	0	0	0	0	0	0	0	0					0	0	0	0	0	0	0	0	0	0	0	0	0	0	0	0	0	0	0
120218004377 ou 120219005135	64	1	0	1	0	0	0	0	0	0	0	0	0	0					0	0	0	0	0	0	0	0	0	0	0	0	0	0	0	0	0	0	0
14187573J	33	1	0	1	0	0	0	0	0	0	0	0	0	0					0	0	0	0	0	0	0	0	0	0	0	0	0	0	0	0	0	0	0
13588831I	47	1	0	0	0	0	0	0	0	0	0	0	0	0					0	0	0	0	0	0	0	0	0	0	0	0	0	0	0	0	0	0	0
120218004215 ou 1-2021-9004576	47	1	0	1	0	0	0	0	0	0	0	0	0	0					0	0	0	0	0	0	0	0	0	0	0	0	0	0	0	0	0	0	0
120219006924 ou 120188075811	31	1	0	0	0	0	0	0	0	0	0	0	0	0					0	0	0	0	0	0	0	0	0	0	0	0	0	0	0	0	0	0	0
120219006786 / 120208016423	39	1	0	1	0	0	0	0	0	0	0	0	0	0					0	0	0	0	0	0	0	0	0	0	0	0	0	0	0	0	0	0	0
14271690J	52	0	0	1	0	0	0	0	0	0	0	0	0	0					0	0	0	0	0	0	0	0	0	0	0	0	0	0	0	0	0	0	0
120218004245 / 120219004646	54	1	0	0	0	0	0	0	0	0	0	0	0	0					0	0	0	0	0	0	0	0	0	0	0	0	0	0	0	0	0	0	0
79022594I	26	1	0	1	0	0	0	0	0	0	0	0	0	0					0	0	0	0	0	0	0	0	0	0	0	0	0	0	0	0	0	0	0
79022765I	59	1	0	1	0	0	0	0	0	0	0	0	0	0					0	0	0	0	0	0	0	0	0	0	0	0	0	0	0	0	0	0	0
14057321E	47	1	0	0	0	0	0	0	0	0	0	0	0	0					0	0	0	0	0	0	0	0	0	0	0	0	0	0	0	0	0	0	0
120218004381 / 120219005145	58	1	0	1	0	0	0	0	0	0	0	0	0	0					0	0	0	0	0	0	0	0	0	0	0	0	0	0	0	0	0	0	0
13819898K	53	1	0	1	0	0	0	0	0	0	0	0	0	0					0	0	0	0	0	0	0	0	0	0	0	0	0	0	0	0	0	0	0
120218004565 ou 120219005578	64	1	0	0	0	0	0	0	0	0	0	0	0	0					0	0	0	0	0	0	0	0	0	0	0	0	0	0	0	0	0	0	0
120218004415 ou 120219005220	63	0	0	0	0	0	0	0	0	0	0	0	0	0					0	0	0	0	0	0	0	0	0	0	0	0	0	0	0	0	0	0	0
13947363H ou 120219004725	64	0	0	0	0	0	0	0	0	0	0	0	0	0					0	0	0	0	0	0	0	0	0	0	0	0	0	0	0	0	0	0	0
14227055H	53	0	0	1	0	0	0	0	0	0	0	0	0	0					0	0	0	0	0	0	0	0	0	0	0	0	0	0	0	0	0	0	0
77078010B	49	1	0	0	0	0	0	0	0	0	0	0	0	0					0	0	0	0	0	0	0	0	0	0	0	0	0	0	0	0	0	0	0
79017135A ou 120219005201	33	1	0	0	0	0	0	0	0	0	0	0	0	0					0	0	0	0	0	0	0	0	0	0	0	0	0	0	0	0	0	0	0
13665357D	46	1	0	0	0	0	0	0	0	0	0	0	0	0					0	0	0	0	0	0	0	0	0	0	0	0	0	0	0	0	0	0	0
13635738K	55	1	0	1	0	0	0	0	0	0	0	0	0	0					0	0	0	0	0	0	0	0	0	0	0	0	0	0	0	0	0	0	0
13808609A ou 120219005148	54	0	0	0	0	0	0	0	0	0	0	0	0	0					0	0	0	0	0	0	0	0	0	0	0	0	0	0	0	0	0	0	0
79016560H ou 1-2021-9004559	51	1	0	0	0	0	0	0	0	0	0	0	0	0					0	0	0	0	0	0	0	0	0	0	0	0	0	0	0	0	0	0	0
90944130A	66	0	0	0	0	0	0	0	0	0	0	0	0	0					0	0	0	0	0	0	0	0	0	0	0	0	0	0	0	0	0	0	0
60023280G ou 120219004660	31	1	0	1	0	0	0	0	0	0	0	0	0	0					0	0	0	0	0	0	0	0	0	0	0	0	0	0	0	0	0	0	0
14277157E ou 120219005381	43	1	0	0	0	0	0	0	0	0	0	0	0	0					0	0	0	0	0	0	0	0	0	0	0	0	0	0	0	0	0	0	0
120218004525 ou 120219005506	33	0	0	0	0	0	0	0	0	0	0	0	0	0					0	0	0	0	0	0	0	0	0	0	0	0	0	0	0	0	0	0	0
13855601E ou 120219004766 - 120219004768	57	1	0	1	0	0	0	0	0	0	0	0	0	0					0	0	0	0	0	0	0	0	0	0	0	0	0	0	0	0	0	0	0
120219005237 ou 120218004433	57	1	0	0	0	0	0	0	0	0	0	0	0	0					0	0	0	0	0	0	0	0	0	0	0	0	0	0	0	0	0	0	0
2308134E	64	1	0	0	0	0	0	0	0	0	0	0	0	0					0	0	0	0	0	0	0	0	0	0	0	0	0	0	0	0	0	0	0
60035723H	34	1	0	1	0	0	0	0	0	0	0	0	0	0					0	0	0	0	0	0	0	0	0	0	0	0	0	0	0	0	0	0	0
77139986F	41	1	0	1	0	0	0	0	0	0	0	0	0	0					0	0	0	0	0	0	0	0	0	0	0	0	0	0	0	0	0	0	0
13545261H	56	1	0	0	0	0	0	0	0	0	0	0	0	0					0	0	0	0	0	0	0	0	0	0	0	0	0	0	0	0	0	0	0
120218004511 / 120219003668	57	1	0	0	0	0	0	0	0	0	0	0	0	0					0	0	0	0	0	0	0	0	0	0	0	0	0	0	0	0	0	0	0
1-2021-9006777	43	1	0	0	0	0	0	0	0	0	0	0	0	0					0	0	0	0	0	0	0	0	0	0	0	0	0	0	0	0	0	0	0
120218004229 / 120219004615	44	1	0	1	0	0	0	0	0	0	0	0	0	0					0	0	0	0	0	0	0	0	0	0	0	0	0	0	0	0	0	0	0
14130944A ou 120219005326	49	1	0	0	0	0	0	0	0	0	0	0	0	0					0	0	0	0	0	0	0	0	0	0	0	0	0	0	0	0	0	0	0
13801736D	44	1	0	0	0	0	0	0	0	0	0	0	0	0					0	0	0	0	0	0	0	0	0	0	0	0	0	0	0	0	0	0	0
55792117I	23	0	0	0	0	0	0	0	0	0	0	0	0	0					0	0	0	0	0	0	0	0	0	0	0	0	0	0	0	0	0	0	0
120218004601	57	1	0	0	0	0	0	0	0	0	0	0	0	0					0	0	0	0	0	0	0	0	0	0	0	0	0	0	0	0	0	0	0
4044905D ou 120219003701	59	1	0	0	0	0	0	0	0	0	0	0	0	0					0	0	0	0	0	0	0	0	0	0	0	0	0	0	0	0	0	0	0
3044575G	57	1	0	1	0	0	0	0	0	0	0	0	0	0					0	0	0	0	0	0	0	0	0	0	0	0	0	0	0	0	0	0	0
14277471D ou 120219005352	68	0	0	1	0	0	0	0	0	0	0	0	0	0					0	0	0	0	0	0	0	0	0	0	0	0	0	0	0	0	0	0	0
79017576E ou 1-2021-9004571	34	1	0	1	0	0	0	0	0	0	0	0	0	0					0	0	0	0	0	0	0	0	0	0	0	0	0	0	0	0	0	0	0
55529933G	38	1	1	0	0	0	0	1	0	0	0	0	0	0	1	10	1	0	0	0	0	0	0	0	0	0	1	0	0	0	0	0	1	0	0	0	1
14142202E	47	0	1	1	0	0	0	1	0	0	0	0	0	0	1	5	0	0	0	0	0	0	0	0	0	0	1	0	0	0	0	0	1	0	0	0	1
13969232K / 120219005117	50	1	1	0	0	0	0	1	0	0	0	0	0	0	1	10	1	0	0	0	0	0	0	0	0	0	1	0	1	1	0	0	0	0	0	0	1
4007303F	47	1	1	1	1	0	0	0	0	0	0	0	0	0	0				1	0	1	0	0	0	0	0	1	0	1	0	0	0	0	0	0	0	0
6059259J ou 120219005391	27	0	1	1	1	0	0	0	0	0	0	0	0	0	0				1	1	0	0	0	0	0	0	0	0	0	0	0	0	0	0	0	0	0
3345331E ou 1-2021-9005348	74	1	1	1	1	0	0	0	0	0	0	0	0	0	0				1	1	0	0	0	0	0	0	1	0	1	0	0	0	0	0	0	0	0
14226345D	48	1	1	0	1	0	0	0	0	0	0	0	0	0	1	5	0	0	0	0	0	0	0	0	0	0	1	0	1	1	0	0	0	0	0	0	1
2863719B ou 120219003851	60	1	1	0	0	1	0	0	0	0	0	0	0	0	0				1	1	0	0	0	0	0	0	0	0	0	0	0	0	0	0	0	0	0
13755567C ou 120219003849	51	1	1	1	0	1	0	0	0	0	0	0	0	0	0				1	1	0	0	0	0	0	0	0	0	0	0	0	0	0	0	0	0	0
77100455K	43	1	1	0	0	0	0	1	0	0	0	0	0	0	1	20	1	1	0	0	0	0	0	0	0	0	1	0	0	0	0	0	1	0	0	0	1
13705609A	59	1	1	0	1	0	0	0	0	0	0	0	0	0	1	15	1	0	1	0	0	1	0	0	0	0	1	0	0	1	0	0	0	0	0	0	1
13948109A	38	1	1	0	0	0	0	1	0	0	0	0	0	0	0				0	0	0	0	0	0	0	0	0	0	0	0	0	0	0	0	0	0	1
13748913H ou 1-2021-9004777	63	1	1	1	1	0	0	0	0	0	0	0	0	0	1	10	1	0	1	1	0	0	0	0	0	0	1	0	1	0	0	0	0	0	0	0	0
13733879H ou 1-2021-9005018	64	0	1	1	0	0	1	0	0	0	0	0	0	0	1	5	0	0	0	0	0	0	0	0	0	0	1	0	0	0	0	0	0	1	0	0	0
13822506D ou 120219005051	44	1	1	0	0	0	0	1	0	0	0	0	0	0	1	10	1	0	0	0	0	0	0	0	0	0	1	0	0	0	0	0	1	0	0	0	1
14086410C	53	1	1	0	1	0	0	0	0	0	0	0	0	0	0				0	0	0	0	0	0	0	0	1	1	1	0	0	0	0	0	0	0	0
13784525D / 120219005035	33	1	1	0	0	0	0	1	0	0	0	0	0	0	1	5	0	0	0	0	0	0	0	0	0	0	1	0	0	0	0	0	1	0	1	0	0
13640038C OU 120219003955	36	0	1	1	0	1	0	0	0	0	0	0	0	0	0				1	1	0	0	0	0	0	0	0	0	0	0	0	0	0	0	0	0	0
3363761K	65	1	1	0	1	0	0	0	0	0	0	0	0	0	1	7.5	0	0	1	0	0	1	0	0	0	0	1	0	0	1	0	0	0	0	0	0	0
13621233G ou 120219003814	46	0	1	1	0	1	0	0	0	0	0	0	0	0	0				1	1	0	0	0	0	0	0	0	0	0	0	0	0	0	0	0	0	0
3205692E	50	1	1	1	0	0	0	1	0	0	0	0	0	0	0				0	0	0	0	0	0	0	0	0	0	0	0	0	0	0	0	0	0	1
13451638D ou 1-2021-9003844	64	1	1	1	0	0	1	0	0	0	0	0	0	0	0				1	1	0	0	0	0	0	0	0	0	0	0	0	0	0	0	0	0	0
88220469J ou 120219004919	47	1	1	1	0	0	0	0	0	0	0	0	0	1	0				0	0	0	0	0	0	0	0	0	0	0	0	0	0	0	0	0	0	1
55543676K	68	1	1	1	1	0	0	0	0	0	0	0	0	0	1	5	0	0	1	1	0	0	0	0	0	0	1	0	1	0	0	0	0	0	0	0	0
14110086B	37	1	1	1	0	0	0	1	0	0	0	0	0	0	0				0	0	0	0	0	0	0	0	0	0	0	0	0	0	0	0	0	0	1
13921497K	60	0	1	0	0	0	1	0	0	0	0	0	0	0	0				0	0	0	0	0	0	0	0	1	0	1	0	0	0	0	0	0	0	0
14205046J	52	1	1	1	1	0	0	0	0	0	0	0	0	0	1	7.5	0	0	1	0	1	0	0	0	0	0	1	0	0	1	0	0	0	0	0	0	0
2116895I	43	1	1	1	1	0	0	0	0	0	0	0	0	0	0				0	0	0	0	0	0	0	0	0	0	0	0	0	0	0	0	0	0	0
14160537J	43	1	1	0	1	0	0	0	0	0	0	0	0	0	1	5	0	0	1	0	1	0	0	0	0	0	1	0	1	0	0	0	0	0	0	0	1
13648384f ou 120219004969	37	1	1	0	0	0	0	0	0	0	0	0	0	1	1	5	0	0	0	0	0	0	0	0	0	0	0	0	0	0	0	0	0	0	0	0	0
13727905D / 120219003992	40	1	1	0	0	0	0	1	0	0	0	0	0	0	1	2.5	0	0	1	0	0	0	0	1	0	0	1	0	0	0	1	0	0	0	0	0	1
2211346F	60	1	1	0	1	0	0	0	0	0	0	0	0	0	1	10	1	0	0	0	0	0	0	0	0	0	0	0	0	0	0	0	0	0	0	0	0
13525433H ou 120219005103	60	1	1	0	0	0	1	0	0	0	0	0	0	0	0				0	0	0	0	0	0	0	0	1	0	1	0	0	0	0	0	0	0	0
14106439G	51	1	1	1	0	0	0	0	1	0	0	0	0	0	0				0	0	0	0	0	0	0	0	1	0	0	0	0	0	1	1	0	0	0
55759639C	51	1	1	0	0	0	0	0	0	0	1	0	0	0	1	7.5	0	0	0	0	0	0	0	0	0	0	0	0	0	0	0	0	0	0	0	0	0
3064596J / 120219004981	50	1	1	1	1	0	0	0	0	0	0	0	0	0	0				0	0	0	0	0	0	0	0	1	0	0	1	0	0	0	0	0	0	0
13513492G	39	1	1	1	0	0	1	0	0	0	0	0	0	0	0				0	0	0	0	0	0	0	0	1	0	1	0	0	0	0	0	0	0	0
6060384H	35	0	1	0	1	0	0	0	0	0	0	0	0	0	0				1	1	0	0	0	0	0	0	0	0	0	0	0	0	0	0	0	0	0
14167885E	63	1	1	1	1	0	0	0	0	0	0	0	0	0	1	2.5	0	0	1	1	0	0	0	0	0	0	1	0	0	1	0	0	0	0	0	0	0
90530093E	54	1	1	1	0	0	0	0	0	0	0	0	1	0	0				0	0	0	0	0	0	0	0	1	0	0	0	0	0	1	0	0	0	0
14259025K	35	1	1	0	0	0	0	1	0	0	0	0	0	0	1	20	1	1	0	0	0	0	0	0	0	0	1	0	0	0	0	0	1	0	1	0	1
3290144I ou 120219005518	55	1	1	0	1	0	0	0	0	0	0	0	0	0	1	5	0	0	0	0	0	0	0	0	0	0	1	0	1	0	0	0	0	0	0	0	0
3336005A	62	1	1	0	1	0	0	0	0	0	0	0	0	0	1	7.5	0	0	1	0	1	0	0	0	0	0	0	0	0	0	0	0	0	0	0	0	0
13543199E	73	1	1	1	1	0	0	0	0	0	0	0	0	0	1	10	1	0	1	0	0	1	0	0	0	0	1	0	1	0	0	0	0	0	0	0	0
13786817E / 120219004001	29	1	1	1	0	0	0	1	0	0	0	0	0	0	1	20	1	1	1	0	0	0	0	1	0	0	1	0	0	0	0	0	1	0	0	0	0
55425441I ou 1-2021-9003767	41	0	1	0	0	0	0	0	0	0	0	0	0	1	0				0	0	0	0	0	0	0	0	1	0	0	0	0	0	1	1	0	0	0
14028280E	62	1	1	1	1	0	0	0	0	0	0	0	0	0	0				0	0	0	0	0	0	0	0	1	0	1	0	0	0	0	0	0	0	1
13491764D / 120219004451	63	1	1	1	0	0	0	1	0	0	0	0	0	0	0				0	0	0	0	0	0	0	0	0	0	0	0	0	0	0	0	0	0	1
91144740K ou 120219005410	41	1	1	1	1	0	0	0	0	0	0	0	0	0	0				1	1	0	0	0	0	0	0	0	0	0	0	0	0	0	0	0	1	0
13473875I	65	1	1	1	1	0	0	0	0	0	0	0	0	0	1	5	0	0	1	1	0	0	0	0	0	0	1	0	1	0	0	0	0	0	0	0	0
2428392F	59	1	1	1	1	0	0	0	0	0	0	0	0	0	1	5	0	0	0	0	0	0	0	0	0	0	0	0	0	0	0	0	0	0	0	1	0
14003900E	37	1	1	1	0	0	0	0	0	0	0	0	0	1	0				0	0	0	0	0	0	0	0	0	0	0	0	0	0	0	0	0	0	0
3342761F ou 120219005043	68	0	1	1	0	0	1	0	0	0	0	0	0	0	0				0	0	0	0	0	0	0	0	1	0	0	1	0	0	0	0	0	0	0
13666550I ou 120219005027	70	0	1	1	0	1	0	0	0	0	0	0	0	0	0				0	0	0	0	0	0	0	0	0	0	0	0	0	0	0	0	0	0	0
3063656A OU 120219003758	63	1	1	1	0	0	0	0	0	0	0	0	0	1	0				0	0	0	0	0	0	0	0	0	0	0	0	0	0	0	0	0	0	1
91412590K ou 1-2021-9004904	65	1	1	1	0	0	0	0	0	1	0	0	0	0	0				0	0	0	0	0	0	0	0	1	0	0	0	0	0	1	0	0	0	0
13577105I ou 120219004231	41	1	1	0	1	0	0	0	0	0	0	0	0	0	1	5	0	0	0	0	0	0	0	0	0	0	1	0	1	1	0	0	0	0	0	0	0
13498396G ou 120219004967	34	1	1	0	0	0	0	1	0	0	0	0	0	0	1	0.5	0	0	0	0	0	0	0	0	0	0	1	0	0	0	0	0	1	0	0	0	1
120219004243 e 13847590A	59	1	1	1	1	0	0	0	0	0	0	0	0	0	1	5	0	0	1	0	1	0	0	0	0	0	1	0	1	0	0	0	0	0	0	0	0
13479910I	67	1	1	1	1	0	0	0	0	0	0	0	0	0	0				0	0	0	0	0	0	0	0	1	0	1	0	0	0	0	0	0	0	0
15130907B ou 120219004886	46	0	1	1	0	0	0	0	0	1	0	0	0	0	0				0	0	0	0	0	0	0	0	0	0	0	0	0	0	0	0	0	0	0
14017892I ou 120219005416	35	1	1	1	0	0	0	0	0	0	1	0	0	0	0				0	0	0	0	0	0	0	0	1	0	0	0	1	0	0	0	0	0	0
14248958G ou 120219004857	36	1	1	0	0	0	0	1	0	0	0	0	0	0	1	5	0	0	0	0	0	0	0	0	0	0	1	0	0	0	0	0	1	0	0	0	1
13666619H	62	0	1	1	1	0	0	0	0	0	0	0	0	0	1	2.5	0	0	1	0	0	0	1	0	0	0	1	0	0	0	1	0	0	0	0	0	0
14229196C	42	1	1	1	0	0	0	0	0	0	0	0	1	0	1	5	0	0	0	0	0	0	0	0	0	0	1	0	0	0	0	0	1	0	0	0	0
13953980F / 120219004984	36	1	1	1	0	0	0	1	0	0	0	0	0	0	1	7.5	0	0	0	0	0	0	0	0	0	0	1	0	0	0	0	0	1	0	0	0	0
14189707I	62	1	1	1	0	0	0	1	0	0	0	0	0	0	1	15	1	0	0	0	0	0	0	0	0	0	1	0	0	1	0	0	0	0	0	1	1
2844082A	71	0	1	0	1	0	0	0	0	0	0	0	0	0	1	5	0	0	0	0	0	0	0	0	0	0	1	0	1	0	0	0	0	0	0	0	0
13913604G	56	1	1	0	1	0	0	0	0	0	0	0	0	0	0				1	0	1	0	0	0	0	0	1	0	1	0	0	0	0	0	0	0	0
33531630F ou 1-2021-9005143	55	1	1	0	0	0	1	0	0	0	0	0	0	0	0				0	0	0	0	0	0	0	0	1	0	1	1	0	0	0	0	0	0	0
13975352D ou 120219003904	36	1	1	1	0	0	1	0	0	0	0	0	0	0	0				1	0	0	0	0	0	1	0	1	0	1	0	0	0	0	0	0	0	0
2061907J OU 120219003939	56	0	1	1	0	1	0	0	0	0	0	0	0	0	0				1	1	0	0	0	0	0	0	1	0	1	0	0	0	0	0	0	0	0
13738996I	51	1	1	0	1	0	0	0	0	0	0	0	0	0	0				1	0	0	1	0	0	0	0	1	0	0	1	0	0	0	0	0	0	0
3230716F	65	1	1	1	0	0	0	0	0	0	1	0	0	0	1	30	1	1	1	0	0	0	1	0	0	0	1	0	1	0	0	0	0	0	0	0	0
14206785J	41	1	1	1	0	1	0	0	0	0	0	0	0	0	1	10	1	0	0	0	0	0	0	0	0	0	0	0	0	0	0	0	0	0	0	1	0
14212148B ou 120219003999	34	1	1	1	0	0	0	1	0	0	0	0	0	0	1	2.5	0	0	1	0	0	0	0	1	0	0	1	0	0	0	0	0	1	0	0	0	1
91006550D ou 120219003862	74	1	1	1	0	0	1	0	0	0	0	0	0	0	0				1	1	0	0	0	0	0	0	1	0	1	0	0	0	0	0	0	0	0
13913754J	62	1	1	0	1	0	0	0	0	0	0	0	0	0	1	10	1	0	1	0	1	0	0	0	0	0	1	0	1	0	0	0	0	0	0	0	0
13759009H / 120219004015	44	1	1	0	0	0	0	1	0	0	0	0	0	0	0				1	0	0	0	0	1	0	0	1	0	0	0	1	0	0	0	0	0	0
14015971K ou 120219005160	46	1	1	1	1	0	0	0	0	0	0	0	0	0	1	5	0	0	1	0	0	1	0	0	0	0	0	0	0	0	0	0	0	0	0	0	0
13916730E ou 120219004861	58	0	1	1	0	1	0	0	0	0	0	0	0	0	0				0	0	0	0	0	0	0	0	0	0	0	0	0	0	0	0	0	0	0
3373609H	24	1	1	1	1	0	0	0	0	0	0	0	0	0	0				1	0	1	0	0	0	0	0	0	0	0	0	0	0	0	0	0	0	0
13738802K	63	1	1	0	0	0	0	0	0	0	0	0	1	0	0				0	0	0	0	0	0	0	0	0	0	0	0	0	0	0	0	0	0	0
14159008J	48	1	1	1	0	0	1	0	0	0	0	0	0	0	1	5	0	0	0	0	0	0	0	0	0	0	1	0	0	1	0	0	0	0	0	0	0
13537811F	48	1	1	0	0	0	0	0	0	0	1	0	0	0	0				0	0	0	0	0	0	0	0	1	0	0	0	1	0	0	0	0	0	0
13732337C ou 120219005299	67	1	1	0	0	1	0	0	0	0	0	0	0	0	0				1	1	0	0	0	0	0	0	0	0	0	0	0	0	0	0	0	0	0
90960322B ou 120219004865	52	0	1	1	0	1	0	0	0	0	0	0	0	0	0				0	0	0	0	0	0	0	0	0	0	0	0	0	0	0	0	0	1	0
2036038G	55	1	1	0	1	0	0	0	0	0	0	0	0	0	1	10	1	0	1	0	0	1	0	0	0	0	1	0	1	0	0	0	0	0	0	0	0
13625716C ou 1-2021-9004695	41	0	1	0	0	1	0	0	0	0	0	0	0	0	0				1	1	0	0	0	0	0	0	0	0	0	0	0	0	0	0	0	1	0
14074994D	51	1	1	1	1	0	0	0	0	0	0	0	0	0	0				1	1	0	0	0	0	0	0	0	0	0	0	0	0	0	0	0	0	1
13894819K	48	1	1	1	1	0	0	0	0	0	0	0	0	0	1	20	1	1	1	0	0	1	0	0	0	0	1	0	0	1	0	0	0	0	0	0	0
13497959H ou 120219005069	45	1	1	1	0	0	0	1	0	0	0	0	0	0	1	5	0	0	0	0	0	0	0	0	0	0	1	0	0	0	1	0	0	0	0	0	0
3241034H ou 120219004922	60	1	1	0	0	0	0	0	0	1	0	0	0	0	1	2.5	0	0	0	0	0	0	0	0	0	0	1	0	0	0	1	0	0	0	0	0	0
13825513K / 120219003815	61	1	1	0	0	0	0	0	0	0	0	1	0	0	1	5	0	0	0	0	0	0	0	0	0	0	1	0	1	0	0	0	0	0	0	0	1
13677797D	41	1	1	1	0	0	0	0	1	0	0	0	0	0	0				1	0	0	0	1	0	0	0	1	0	0	1	0	0	0	0	0	0	0
3299886J	63	0	1	0	0	1	0	0	0	0	0	0	0	0	0				0	0	0	0	0	0	0	0	0	0	0	0	0	0	0	0	0	0	0
77062327E ou 120219005108	72	1	1	1	0	0	1	0	0	0	0	0	0	0	0				0	0	0	0	0	0	0	0	1	0	1	1	0	0	0	0	0	0	0
2036345F	66	1	1	1	1	0	0	0	0	0	0	0	0	0	0				1	0	1	0	0	0	0	0	1	0	0	1	0	0	0	0	0	0	0
14220676A ou 120219004835	30	1	1	1	0	1	0	0	0	0	0	0	0	0	0				0	0	0	0	0	0	0	0	0	0	0	0	0	0	0	0	0	0	0
14066513H	64	1	1	0	1	0	0	0	0	0	0	0	0	0	0				0	0	0	0	0	0	0	0	1	0	1	0	0	0	0	0	0	0	0
14178693A	32	1	1	0	0	0	0	1	0	0	0	0	0	0	0				0	0	0	0	0	0	0	0	1	0	0	0	0	0	1	0	0	0	1
3161209J	59	1	1	1	1	0	0	0	0	0	0	0	0	0	1	5	0	0	1	0	0	1	0	0	0	0	1	0	0	1	0	0	0	0	0	0	0
13699130I / 120219004125	60	1	1	1	0	0	0	1	0	0	0	0	0	0	0				0	0	0	0	0	0	0	0	1	0	0	0	1	0	0	0	0	0	0
13822753F	66	1	1	1	0	0	1	0	0	0	0	0	0	0	0				1	1	0	0	0	0	0	0	0	0	0	0	0	0	0	0	0	0	0
3196260B	59	1	1	1	1	0	0	0	0	0	0	0	0	0	1	15	1	0	1	1	0	0	0	0	0	0	0	0	0	0	0	0	0	0	0	1	0
2702790B	40	1	1	1	0	0	1	0	0	0	0	0	0	0	1	5	0	0	1	0	0	0	0	0	0	1	1	0	0	1	0	0	0	0	0	0	0
13736073I	49	0	1	1	0	0	0	0	0	1	0	0	0	0	0				0	0	0	0	0	0	0	0	1	0	0	0	1	0	0	0	0	0	0
91642588G	51	0	1	1	0	0	0	0	0	1	0	0	0	0	0				0	0	0	0	0	0	0	0	1	0	1	0	0	0	0	0	0	0	0
13922501B	63	0	1	1	0	0	0	0	0	0	0	0	0	1	0				0	0	0	0	0	0	0	0	0	0	0	0	0	0	0	0	0	0	1
91503316I ou 1-2021-9005598	59	1	1	0	0	0	0	0	1	0	0	0	0	0	0				1	0	0	0	1	0	0	0	1	0	0	0	0	0	0	1	0	0	0
14033191B	51	0	1	0	0	0	0	0	1	0	0	0	0	0	0				0	0	0	0	0	0	0	0	1	0	1	0	0	0	0	0	0	0	0
13518566E	62	0	1	1	0	0	1	0	0	0	0	0	0	0	0				1	0	0	0	0	0	1	0	0	0	0	0	0	0	0	0	0	0	0
120218004295 ou 120219004804	61	0	1	0	0	1	0	0	0	0	0	0	0	0	0				1	1	0	0	0	0	0	0	0	0	0	0	0	0	0	0	0	0	0
14149360E	58	1	1	0	1	0	0	0	0	0	0	0	0	0	1	30	1	1	0	0	0	0	0	0	0	0	1	1	0	0	0	0	0	0	0	0	0
13998997B	41	1	1	1	0	0	0	0	0	0	0	0	1	0	0				0	0	0	0	0	0	0	0	1	0	0	0	0	0	1	0	0	0	0
2557375K	63	1	1	1	0	0	0	0	0	0	0	0	0	1	1	5	0	0	0	0	0	0	0	0	0	0	1	0	0	0	0	0	1	0	1	0	0
13865175E ou 1-2021-9003899	57	0	1	1	0	0	1	0	0	0	0	0	0	0	0				1	0	0	0	0	0	1	0	1	0	1	0	0	0	0	0	0	0	0
2480174K	61	1	1	1	1	0	0	0	0	0	0	0	0	0	1	5	0	0	1	0	1	0	0	0	0	0	1	0	1	0	0	0	0	0	0	0	0
2990818K ou 1-2021-9004338	53	1	1	0	1	0	0	0	0	0	0	0	0	0	0				1	1	0	0	0	0	0	0	1	0	1	0	0	0	0	0	0	0	0
3383774D	63	0	1	0	0	1	0	0	0	0	0	0	0	0	0				1	1	0	0	0	0	0	0	0	0	0	0	0	0	0	0	0	0	0
3074038G ou 120219004821	66	0	1	0	0	0	1	0	0	0	0	0	0	0	0				0	0	0	0	0	0	0	0	1	0	1	0	0	0	0	0	0	0	0
13706080E ou 120219005635	42	1	1	0	0	0	0	1	0	0	0	0	0	0	0				0	0	0	0	0	0	0	0	1	0	0	0	0	0	1	0	0	0	1
2145673A	53	1	1	1	1	0	0	0	0	0	0	0	0	0	1	10	1	0	1	0	1	0	0	0	0	0	1	0	1	0	0	0	0	0	0	0	1
14216638I / 120219004988	52	1	1	1	0	0	0	0	0	0	0	1	0	0	0				0	0	0	0	0	0	0	0	0	0	0	0	0	0	0	0	0	0	1
14250677D	38	1	1	0	0	0	0	1	0	0	0	0	0	0	0				0	0	0	0	0	0	0	0	1	0	0	0	0	0	1	0	0	0	1
2329373B	71	1	1	0	1	0	0	0	0	0	0	0	0	0	0				0	0	0	0	0	0	0	0	1	0	1	0	0	0	0	0	0	0	1
13697687J	60	1	1	1	0	0	0	0	1	0	0	0	0	0	0				0	0	0	0	0	0	0	0	1	0	1	0	0	0	0	0	0	0	0
4033891G ou 120219004760	56	0	1	1	0	1	0	0	0	0	0	0	0	0	0				0	0	0	0	0	0	0	0	0	0	0	0	0	0	0	0	0	1	0
14047800I	26	0	1	0	0	0	0	1	0	0	0	0	0	0	1	5	0	0	0	0	0	0	0	0	0	0	0	0	0	0	0	0	0	0	0	0	1
14253499K	52	1	1	1	0	0	0	0	1	0	0	0	0	0	1	10	1	0	0	0	0	0	0	0	0	0	1	0	0	0	0	1	0	0	0	0	0
3351899F ou 120219005099	61	1	1	1	0	0	1	0	0	0	0	0	0	0	1	2.5	0	0	0	0	0	0	0	0	0	0	1	0	1	0	0	0	0	0	0	0	0
2898010G	61	1	1	0	1	0	0	0	0	0	0	0	0	0	0				1	0	0	1	0	0	0	0	0	0	0	0	0	0	0	0	0	0	0
13488020H / 120219003880	58	1	1	1	0	0	0	0	0	0	0	1	0	0	0				0	0	0	0	0	0	0	0	0	0	0	0	0	0	0	0	0	0	0
77124050K ou 120219005056	71	0	1	1	0	0	1	0	0	0	0	0	0	0	0				0	0	0	0	0	0	0	0	1	0	1	0	0	0	0	0	0	0	0
13965445F ou 120219005329	57	1	1	1	1	0	0	0	0	0	0	0	0	0	0				1	1	0	0	0	0	0	0	1	0	0	1	0	0	0	0	0	0	0
13681610H	47	0	1	1	0	0	0	1	0	0	0	0	0	0	1	5	0	0	0	0	0	0	0	0	0	0	1	0	0	0	0	0	1	0	0	0	0
90762695c / 120219005054	51	0	1	1	0	0	0	1	0	0	0	0	0	0	0				0	0	0	0	0	0	0	0	1	0	1	0	0	0	0	0	0	0	1
13921529D / 120219004016	46	1	1	1	0	0	0	1	0	0	0	0	0	0	1	5	0	0	1	0	0	0	0	1	0	0	1	0	0	0	0	0	0	1	0	0	1
14059837J	25	0	1	0	0	0	0	1	0	0	0	0	0	0	1	7.5	0	0	0	0	0	0	0	0	0	0	1	0	0	0	0	0	1	0	0	0	1
13938108H ou 120219004271	53	1	1	0	0	0	0	1	0	0	0	0	0	0	1	10	1	0	0	0	0	0	0	0	0	0	1	0	0	0	0	0	1	0	0	0	0
55380625J OU 120219005147	70	0	1	0	1	0	0	0	0	0	0	0	0	0	1	5	0	0	1	0	1	0	0	0	0	0	0	0	0	0	0	0	0	0	0	1	0
14253146H	47	1	1	0	1	0	0	0	0	0	0	0	0	0	1	7.5	0	0	1	0	0	0	1	0	0	0	1	0	1	0	0	0	0	0	0	0	1
14267947D / 120219003803	38	1	1	0	0	0	0	0	0	0	0	1	0	0	1	15	1	0	0	0	0	0	0	0	0	0	1	0	1	0	1	0	0	0	0	0	0
14260369K	39	1	1	1	0	0	0	0	0	1	0	0	0	0	0				0	0	0	0	0	0	0	0	0	0	0	0	0	0	0	0	0	0	0
33583557A OU 120219003902	52	0	1	1	0	0	1	0	0	0	0	0	0	0	1	15	1	0	1	1	0	0	0	0	0	0	1	0	0	1	0	0	0	0	0	0	0
55789951H	32	0	1	1	0	0	0	1	0	0	0	0	0	0	1	7.5	0	0	0	0	0	0	0	0	0	0	1	0	0	0	1	0	0	0	0	0	1
3018499J ou 1-2021-9003909	53	0	1	1	0	1	0	0	0	0	0	0	0	0	0				1	1	0	0	0	0	0	0	1	0	0	1	0	0	0	0	0	0	0
3165229F ou 120219005072	56	0	1	1	1	0	0	0	0	0	0	0	0	0	1	15	1	0	1	0	1	0	0	0	0	0	1	0	0	0	1	0	0	0	0	0	0
14012026F ou 120219005450	60	1	1	1	0	0	0	0	0	0	0	0	1	0	0				0	0	0	0	0	0	0	0	1	0	0	0	0	0	1	0	0	0	0
13737360I	74	1	1	1	0	0	0	0	0	1	0	0	0	0	0				0	0	0	0	0	0	0	0	1	0	1	0	0	0	0	0	0	0	0
120219004745 ou 120218004271	66	1	1	1	1	0	0	0	0	0	0	0	0	0	0				1	0	0	1	0	0	0	0	0	0	0	0	0	0	0	0	0	0	0
91056921J	55	1	1	0	0	0	0	0	1	0	0	0	0	0	1	5	0	0	0	0	0	0	0	0	0	0	1	0	0	0	0	0	1	0	0	0	0
44206750B ou 1-2021-9004910	46	0	1	1	0	0	0	0	0	1	0	0	0	0	1	5	0	0	0	0	0	0	0	0	0	0	1	0	1	0	0	0	0	0	0	0	0
14213620B	45	1	1	0	0	0	0	0	1	0	0	0	0	0	1	5	0	0	1	0	0	0	1	0	0	0	1	0	0	0	0	0	1	0	0	0	0
91222716G	43	1	1	0	1	0	0	0	0	0	0	0	0	0	1	5	0	0	1	0	0	1	0	0	0	0	1	0	1	0	0	0	0	0	0	0	0
2448848E	55	1	1	0	1	0	0	0	0	0	0	0	0	0	1	5	0	0	0	0	0	0	0	0	0	0	1	0	1	1	0	0	0	0	0	0	1
14000906C	62	1	1	0	0	0	0	0	0	0	0	0	1	0	1	20	1	1	0	0	0	0	0	0	0	0	0	0	0	0	0	0	0	0	0	0	0
13596515E ou 120219005321	74	1	1	1	1	0	0	0	0	0	0	0	0	0	1	5	0	0	1	1	0	0	0	0	0	0	1	0	1	0	0	0	0	0	0	0	0
14258105G / 120219004206	45	1	1	0	0	0	0	1	0	0	0	0	0	0	1	15	1	0	0	0	0	0	0	0	0	0	1	0	0	0	1	0	0	0	0	0	1
13565999F / 120219004722	48	1	1	1	0	0	0	1	0	0	0	0	0	0	1	2.5	0	0	0	0	0	0	0	0	0	0	1	0	1	0	0	0	0	0	0	0	1
13601232I OU 120219003965	45	1	1	1	0	0	1	0	0	0	0	0	0	0	0				1	1	0	0	0	0	0	0	0	0	0	0	0	0	0	0	0	0	0
2639387A ou 120219004301	59	0	1	0	1	0	0	0	0	0	0	0	0	0	1	10	1	0	1	0	0	0	1	0	0	0	1	0	1	0	0	0	0	0	0	0	0
3083256E / 120219003825	60	1	1	0	0	0	0	0	0	0	0	1	0	0	0				0	0	0	0	0	0	0	0	0	0	0	0	0	0	0	0	0	0	1
13992020H	54	1	1	1	1	0	0	0	0	0	0	0	0	0	0				1	0	1	0	0	0	0	0	1	0	0	1	0	0	0	0	0	0	0
13796069C ou 120219003977	58	0	1	1	0	1	0	0	0	0	0	0	0	0	0				1	1	0	0	0	0	0	0	0	0	0	0	0	0	0	0	0	0	0
6062975I ou 1-2021-9004848	34	1	1	1	0	0	0	0	0	1	0	0	0	0	0				1	0	0	0	1	0	0	0	1	0	0	0	0	0	1	0	0	0	0
14239707J	59	1	1	1	0	0	0	0	1	0	0	0	0	0	1	10	1	0	0	0	0	0	0	0	0	0	1	0	0	0	0	0	1	0	0	0	0
2836033K ou 1-2021-9004992	64	1	1	1	1	0	0	0	0	0	0	0	0	0	1	5	0	0	0	0	0	0	0	0	0	0	1	0	1	0	0	0	0	0	0	0	0
91594036K	65	1	1	0	0	0	0	1	0	0	0	0	0	0	1	2.5	0	0	0	0	0	0	0	0	0	0	1	0	0	0	0	0	1	0	0	0	0
2234397G	61	1	1	1	1	0	0	0	0	0	0	0	0	0	0				1	1	0	0	0	0	0	0	0	0	0	0	0	0	0	0	0	0	0
6060161C ou 1348133B	36	0	1	1	1	0	0	0	0	0	0	0	0	0	1	2.5	0	0	1	0	0	1	0	0	0	0	1	0	0	1	0	0	0	0	0	0	0
91532332E	44	0	1	0	1	0	0	0	0	0	0	0	0	0	1	10	1	0	0	0	0	0	0	0	0	0	1	0	0	1	0	0	0	0	0	1	0
2193123E ou 1-2021-9003950	67	0	1	1	0	0	1	0	0	0	0	0	0	0	0				1	1	0	0	0	0	0	0	1	0	1	0	0	0	0	0	0	0	0
14268157F / 120219005037	28	1	1	1	0	0	0	1	0	0	0	0	0	0	1	20	1	1	0	0	0	0	0	0	0	0	1	0	0	0	0	0	1	0	0	0	1
2984657E	58	1	1	1	1	0	0	0	0	0	0	0	0	0	1	5	0	0	0	0	0	0	0	0	0	0	1	1	0	1	0	0	0	0	0	0	0
13651182A OU 120219003765	46	1	1	1	0	0	0	0	0	0	0	0	0	1	0				0	0	0	0	0	0	0	0	0	0	0	0	0	0	0	0	0	0	1
3162500B	59	1	1	0	1	0	0	0	0	0	0	0	0	0	1	10	1	0	1	0	0	1	0	0	0	0	0	0	0	0	0	0	0	0	0	0	0
90652504D	63	1	1	1	1	0	0	0	0	0	0	0	0	0	0				1	0	1	0	0	0	0	0	0	0	0	0	0	0	0	0	0	0	0
91355040C ou 120219005283	59	1	1	1	0	0	0	0	1	0	0	0	0	0	1	5	0	0	0	0	0	0	0	0	0	0	1	0	0	0	0	0	1	0	0	0	0
2910151E	44	1	1	1	1	0	0	0	0	0	0	0	0	0	1	5	0	0	1	0	0	1	0	0	0	0	0	0	0	0	0	0	0	0	0	0	0
13963536C	33	0	1	0	1	0	0	0	0	0	0	0	0	0	0				1	1	0	0	0	0	0	0	1	0	0	1	0	0	0	0	0	0	0
13708845C ou 120219004592	59	0	1	1	0	1	0	0	0	0	0	0	0	0	0				1	1	0	0	0	0	0	0	0	0	0	0	0	0	0	0	0	0	0
4087123D	52	1	1	1	1	0	0	0	0	0	0	0	0	0	0				1	1	0	0	0	0	0	0	1	0	0	1	0	0	0	0	0	0	0
13862819F / 120219005107	46	1	1	1	0	0	0	1	0	0	0	0	0	0	1	5	0	0	0	0	0	0	0	0	0	0	1	0	0	0	1	0	0	0	0	0	1
14065438F ou 1-2021-9004908	54	0	1	0	0	0	0	0	0	1	0	0	0	0	0				0	0	0	0	0	0	0	0	0	0	0	0	0	0	0	0	0	0	0
13995544G	60	1	1	0	1	0	0	0	0	0	0	0	0	0	1	5	0	0	0	0	0	0	0	0	0	0	1	0	0	1	0	0	0	0	0	1	0
13506702B	47	0	1	0	0	0	0	0	0	1	0	0	0	0	1	5	0	0	0	0	0	0	0	0	0	0	1	0	1	0	0	0	0	0	0	0	0
13793371K ou 120219003848	72	1	1	1	0	0	1	0	0	0	0	0	0	0	0				1	1	0	0	0	0	0	0	1	0	1	0	0	0	0	0	0	0	0
2130176E	58	1	1	0	0	0	1	0	0	0	0	0	0	0	0				0	0	0	0	0	0	0	0	1	0	1	0	0	0	0	0	0	0	0
15048804C / 120219004968	52	1	1	1	0	0	0	0	0	0	0	1	0	0	0				1	0	0	0	0	0	0	1	1	0	0	0	1	0	0	0	0	0	1
14235930I	46	0	1	0	0	0	0	1	0	0	0	0	0	0	1	5	0	0	0	0	0	0	0	0	0	0	1	0	0	0	1	0	0	0	0	0	1
15074490I ou 1-2021-9004219	69	0	1	1	1	0	0	0	0	0	0	0	0	0	1	5	0	0	0	0	0	0	0	0	0	0	1	0	1	0	0	0	0	0	0	0	0
13950472I ou 120219003746	45	1	1	0	0	0	0	0	0	0	0	0	0	1	0				0	0	0	0	0	0	0	0	0	0	0	0	0	0	0	0	0	0	0
5284949H	48	1	1	1	0	0	0	0	0	0	1	0	0	0	0				0	0	0	0	0	0	0	0	0	0	0	0	0	0	0	0	0	0	0
13852415J / 120219004685	50	0	1	0	0	0	0	1	0	0	0	0	0	0	0				0	0	0	0	0	0	0	0	0	0	0	0	0	0	0	0	0	0	1
5126056K	49	1	1	1	1	0	0	0	0	0	0	0	0	0	1	10	1	0	0	0	0	0	0	0	0	0	1	1	0	0	0	0	0	0	0	0	0
5228059B ou 1-2021-9004899	51	0	1	0	0	0	0	0	0	1	0	0	0	0	0				0	0	0	0	0	0	0	0	1	0	1	0	0	0	0	0	0	0	0
14234401I / 120219003811	41	1	1	1	0	0	0	0	0	0	0	1	0	0	1	30	1	1	0	0	0	0	0	0	0	0	1	0	0	0	0	0	1	0	0	0	1
3145356H	53	1	1	0	0	0	0	1	0	0	0	0	0	0	1	5	0	0	0	0	0	0	0	0	0	0	1	0	1	0	0	0	0	0	0	0	0
14093827H	71	1	1	0	1	0	0	0	0	0	0	0	0	0	0				0	0	0	0	0	0	0	0	1	0	1	1	0	0	0	0	0	0	0
90888249C ou 1-2021-9004860	54	1	1	1	0	0	0	0	0	1	0	0	0	0	1	1.7	0	0	1	0	0	0	1	0	0	0	1	0	0	0	1	0	0	0	0	0	0
14190952H	54	1	1	0	0	0	0	0	0	0	1	0	0	0	1	10	1	0	0	0	0	0	0	0	0	0	1	0	0	0	1	0	0	0	0	0	0
44125568J ou 1-2021-9003818	57	0	1	1	0	1	0	0	0	0	0	0	0	0	0				1	0	0	0	0	0	1	0	0	0	0	0	0	0	0	0	0	1	0
2968076E / 120219003812	63	1	1	1	0	0	0	0	0	0	0	1	0	0	0				0	0	0	0	0	0	0	0	0	0	0	0	0	0	0	0	0	0	0
13595101K ou 120219005012	24	1	1	0	0	0	0	1	0	0	0	0	0	0	1	30	1	1	0	0	0	0	0	0	0	0	1	0	0	0	0	1	0	0	0	0	1
13594369D	47	1	1	0	1	0	0	0	0	0	0	0	0	0	0				0	0	0	0	0	0	0	0	1	0	1	0	0	0	0	0	0	0	0
14237696I	53	1	1	0	1	0	0	0	0	0	0	0	0	0	1	5	0	0	1	1	0	0	0	0	0	0	1	0	1	0	0	0	0	0	0	0	0
4086928E	65	0	1	0	1	0	0	0	0	0	0	0	0	0	0				0	0	0	0	0	0	0	0	1	0	1	0	0	0	0	0	0	0	0
2365149I / 120219005049	58	1	1	0	0	0	0	1	0	0	0	0	0	0	0				0	0	0	0	0	0	0	0	1	0	1	0	0	0	0	0	0	0	1
13945294A 0u 1-2021-9003956	51	0	1	1	0	0	1	0	0	0	0	0	0	0	0				1	0	0	0	0	0	1	0	0	0	0	0	0	0	0	0	0	0	0
6127909G ou 120219004020	21	1	1	0	0	0	0	1	0	0	0	0	0	0	1	7.5	0	0	1	0	0	0	0	1	0	0	1	0	0	0	0	0	1	0	0	0	1
13970173H / 120219003886	47	1	1	1	0	0	0	0	0	0	0	1	0	0	0				0	0	0	0	0	0	0	0	1	0	0	0	1	0	0	0	0	0	1
13716574K ou 120219004801	46	0	1	1	0	0	1	0	0	0	0	0	0	0	0				0	0	0	0	0	0	0	0	1	0	1	1	0	0	0	0	0	0	0
13715664D OU 120219005408	34	1	1	1	0	0	0	1	0	0	0	0	0	0	1	10	1	0	0	0	0	0	0	0	0	0	1	0	0	0	0	0	1	0	0	0	1
13912428J	61	1	1	0	1	0	0	0	0	0	0	0	0	0	1	5	0	0	1	0	1	0	0	0	0	0	1	0	0	1	0	0	0	0	0	0	1
33508266A ou 120219005456	46	1	1	0	1	0	1	0	0	0	0	0	0	0	1		0	0	0	0	0	0	0	0	0	0	1	0	1	0	0	0	0	0	0	0	0
13491897J ou 120219004931	58	1	1	0	1	0	0	0	0	0	0	0	0	0	0				0	0	0	0	0	0	0	0	1	0	1	0	0	0	0	0	0	0	0
55325350G	61	1	1	1	1	0	0	0	0	0	0	0	0	0	1	5	0	0	1	0	0	0	1	0	0	0	1	0	1	0	0	0	0	0	0	0	0
3100678D	72	1	1	1	1	0	0	0	0	0	0	0	0	0	1	5	0	0	0	0	0	0	0	0	0	0	1	0	1	0	0	0	0	0	0	0	0
14224418E ou 120219005330	72	1	1	1	0	0	0	0	1	0	0	0	0	0	0				0	0	0	0	0	0	0	0	1	0	0	0	1	0	0	0	0	0	0
13648935G / 120219004381	35	1	1	0	0	0	0	1	0	0	0	0	0	0	1	4	0	0	1	0	0	0	0	1	0	0	1	0	1	0	0	0	0	0	0	0	1
14129132J	53	1	1	0	0	0	0	1	0	0	0	0	0	0	0				0	0	0	0	0	0	0	0	1	0	1	0	0	0	0	0	0	0	1
60019131A / 120219005080	41	1	1	1	0	0	0	1	0	0	0	0	0	0	1	7.5	0	0	0	0	0	0	0	0	0	0	1	0	1	0	0	0	0	0	0	0	1
13629789C	50	1	1	0	0	0	0	1	0	0	0	0	0	0	1	5	0	0	0	0	0	0	0	0	0	0	1	0	0	0	1	0	0	0	0	0	1
2838233D	49	1	1	0	0	0	0	1	0	0	0	0	0	0	1	5	0	0	0	0	0	0	0	0	0	0	1	0	0	0	0	0	1	0	0	0	1
14264769H	38	1	1	1	0	1	0	0	0	0	0	0	0	0	1	10	1	0	1	1	0	0	0	0	0	0	1	0	0	1	0	0	0	0	0	0	0
13755284A	49	1	1	1	1	0	0	0	0	0	0	0	0	0	0				0	0	0	0	0	0	0	0	1	0	1	1	0	0	0	0	0	0	0
13951450A	65	1	1	1	0	0	0	0	0	0	0	0	1	0	0				0	0	0	0	0	0	0	0	1	0	1	1	0	0	0	0	0	0	0
13915559C ou 1-2021-9004347	64	1	1	0	1	0	0	0	0	0	0	0	0	0	1	5	0	0	1	0	0	1	0	0	0	0	0	0	0	0	0	0	0	0	0	0	0
13967131D ou 120219003966	46	1	1	1	0	1	0	0	0	0	0	0	0	0	0				1	1	0	0	0	0	0	0	0	0	0	0	0	0	0	0	0	0	0
13838542D ou 120219003793	33	0	1	0	0	0	0	1	0	0	0	0	0	0	1	5	0	0	0	0	0	0	0	0	0	0	1	0	0	0	0	0	1	0	0	0	1
13941105G ou 120219004443	55	1	1	0	1	0	0	0	0	0	0	0	0	0	1	7.5	0	0	1	0	1	0	0	0	0	0	1	0	1	0	0	0	0	0	0	0	1
14149258D	35	1	1	0	0	0	0	1	0	0	0	0	0	0	0				0	0	0	0	0	0	0	0	0	0	0	0	0	0	0	0	0	0	1
13602990D	42	1	1	1	0	0	0	1	0	0	0	0	0	0	0				0	0	0	0	0	0	0	0	1	0	0	0	0	0	1	0	0	0	1
13476490I ou 120219005367	49	0	1	0	0	0	0	0	1	0	0	0	0	0	1	5	0	0	0	0	0	0	0	0	0	0	1	0	0	0	0	0	1	0	0	0	0
14027514D	63	1	1	0	1	0	0	0	0	0	0	0	0	0	1	10	1	0	0	0	0	0	0	0	0	0	1	0	0	1	0	0	0	0	0	1	0
14241909A OU 1-2021-9003883	42	1	1	0	0	0	0	0	0	0	0	1	0	0	1	10	1	0	0	0	0	0	0	0	0	0	1	0	0	0	0	0	1	0	0	0	1
3177593G	52	1	1	1	1	0	0	0	0	0	0	0	0	0	1	10	1	0	1	1	1	0	0	0	0	0	1	0	1	0	0	0	0	0	0	0	0
3219905B 120219004008	47	1	1	1	0	0	0	1	0	0	0	0	0	0	1	2.5	0	0	1	0	0	0	0	1	0	0	1	0	0	0	0	0	1	0	0	0	0
2442690C /120219003884	63	1	1	1	0	0	0	0	0	0	0	1	0	0	0				0	0	0	0	0	0	0	0	0	0	0	0	0	0	0	0	0	0	0
4026493A ou 1-2021-9005279	67	1	1	1	1	0	0	0	0	0	0	0	0	0	1	7.5	0	0	0	0	0	0	0	0	0	0	1	1	0	0	0	0	0	0	0	0	0
14078179F ou 120219004683	59	1	1	1	1	0	0	0	0	0	0	0	0	0	0				0	0	0	0	0	0	0	0	1	1	0	0	0	0	0	0	0	1	0
13593215J	69	1	1	0	1	0	0	0	0	0	0	0	0	0	1	7.5	0	0	1	0	0	1	0	0	0	0	0	0	0	0	0	0	0	0	0	1	0
13797901J	42	1	1	0	0	0	0	1	0	0	0	0	0	0	1	10	1	0	1	0	0	0	0	1	0	0	1	0	0	0	0	0	1	0	0	0	1
3291164I 120219004007	59	1	1	0	0	0	0	1	0	0	0	0	0	0	1	2.5	0	0	1	0	0	0	0	1	0	0	1	0	0	1	0	0	0	0	0	0	1
3272683B ou 1-2021-9003896	45	0	1	1	0	0	1	0	0	0	0	0	0	0	0				1	1	0	0	0	0	0	0	0	0	0	0	0	0	0	0	0	0	0
13625676K	35	1	1	0	0	0	0	1	0	0	0	0	0	0	0				0	0	0	0	0	0	0	0	1	0	0	0	0	0	1	0	0	0	0
2932195K	33	1	1	0	0	0	0	0	0	1	0	0	0	0	1	15	1	0	1	0	0	0	1	0	0	0	0	0	0	0	0	0	0	0	0	0	0
14201843A ou 120219008589	45	1	1	0	0	0	0	0	0	0	0	0	1	0	0				0	0	0	0	0	0	0	0	1	0	0	0	0	0	1	0	0	0	0
91284991K	54	1	1	1	0	0	0	0	0	1	0	0	0	0	0				0	0	0	0	0	0	0	0	0	0	0	0	0	0	0	0	0	0	0
2995837C	58	1	1	0	1	0	0	0	0	0	0	0	0	0	1	7.5	0	0	1	0	1	0	0	0	0	0	0	0	0	0	0	0	0	0	0	1	0
13889898B	47	1	1	1	1	0	0	0	0	0	0	0	0	0	1	10	1	0	1	0	1	0	0	0	0	0	0	0	0	0	0	0	0	0	0	1	0
3344307B ou 1-2021-9003763	50	1	1	1	0	0	0	0	0	0	0	0	0	1	1	10	1	0	0	0	0	0	0	0	0	0	1	0	0	0	1	0	0	0	0	0	0
13904623C / 120219004976	47	1	1	0	0	0	0	0	0	0	0	1	0	0	0				0	0	0	0	0	0	0	0	0	0	0	0	0	0	0	0	0	0	1
13968844I ou 120219003927	45	0	1	1	0	0	1	0	0	0	0	0	0	0	0				1	1	0	0	0	0	0	0	1	0	1	0	0	0	0	0	0	0	0
2301886F	66	1	1	1	1	0	0	0	0	0	0	0	0	0	0				1	0	1	0	0	0	0	0	1	0	1	0	0	0	0	0	0	0	0
55391008D ou 1-2021-9003785	42	1	1	1	0	0	0	0	0	0	0	0	0	1	0				0	0	0	0	0	0	0	0	0	0	0	0	0	0	0	0	0	0	0
14191663K / 120219004990	43	1	1	0	0	0	0	1	0	0	0	0	0	0	0				0	0	0	0	0	0	0	0	1	0	0	0	0	0	1	0	0	0	1
2409851F	47	1	1	1	0	0	0	1	0	0	0	0	0	0	1	10	1	0	1	0	0	0	0	1	0	0	1	0	0	0	1	0	0	0	0	0	0
14171059K	65	0	1	1	0	1	0	0	0	0	0	0	0	0	1	10	1	0	1	0	0	0	0	0	1	0	1	0	1	0	0	0	0	0	0	0	0
2954739A	64	1	1	1	1	0	0	0	0	0	0	0	0	0	1	5	0	0	1	0	1	0	0	0	0	0	1	0	0	0	0	0	0	1	0	0	1
4059425I	67	0	1	1	0	0	1	0	0	0	0	0	0	0	0				0	0	0	0	0	0	0	0	1	0	1	0	0	0	0	0	0	0	0
2912804A	47	1	1	0	0	0	0	0	0	0	1	0	0	0	0				0	0	0	0	0	0	0	0	1	0	0	1	0	0	0	0	0	0	0
13469549B ou 1-2021-9004841	57	0	1	1	0	1	0	0	0	0	0	0	0	0	0				0	0	0	0	0	0	0	0	0	0	0	0	0	0	0	0	0	0	0
14127658J	46	1	1	1	0	0	0	0	0	0	0	0	1	0	0				1	0	0	0	1	0	0	0	1	0	0	0	0	0	1	0	0	0	0
4051495F	63	1	1	0	1	0	0	0	0	0	0	0	0	0	0				1	1	0	0	0	0	0	0	1	0	1	0	0	0	0	0	0	0	0
120088041727 ou 120219005066	44	1	1	1	0	0	0	1	0	0	0	0	0	0	1	7.5	0	0	0	0	0	0	0	0	0	0	1	0	0	0	1	0	0	0	0	0	1
2514548D	63	1	1	0	1	0	0	0	0	0	0	0	0	0	1	10	1	0	1	0	0	1	0	0	0	0	1	0	1	0	0	0	0	0	0	0	1
13773596D	67	1	1	1	1	0	0	0	0	0	0	0	0	0	1	5	0	0	0	0	0	0	0	0	0	0	1	0	1	1	0	0	0	0	0	0	1
14255538E	27	1	1	0	0	0	0	1	0	0	0	0	0	0	1	5	0	0	0	0	0	0	0	0	0	0	1	0	1	0	0	0	0	0	0	0	1
2396444A ou 120219004858	71	1	1	1	0	0	1	0	0	0	0	0	0	0	0				1	1	0	0	0	0	0	0	0	0	0	0	0	0	0	0	0	0	0
3051707E	65	1	1	1	1	0	0	0	0	0	0	0	0	0	1	2.5	0	0	1	1	0	0	0	0	0	0	1	0	0	1	0	0	0	0	0	0	0
91696530B	28	0	1	0	1	0	0	0	0	0	0	0	0	0	1	10	1	0	1	0	0	1	0	0	0	0	1	0	1	0	0	0	0	0	0	0	0
3187951J ou 120219003920	57	0	1	1	0	0	1	0	0	0	0	0	0	0	0				1	0	0	0	0	0	1	0	0	0	0	0	0	0	0	0	0	0	0
14001336B / 120219004010	46	1	1	1	0	0	0	1	0	0	0	0	0	0	1	1	0	0	1	0	0	0	0	1	0	0	1	0	0	0	1	0	0	0	0	0	1
13726563I ou 1-2021-9004477	65	1	1	1	1	0	0	0	0	0	0	0	0	0	1	10	1	0	1	0	0	1	0	0	0	0	1	0	1	0	0	0	0	0	0	0	0
14107876J	65	1	1	0	1	0	0	0	0	0	0	0	0	0	0				0	0	0	0	0	0	0	0	1	0	0	1	0	0	0	0	0	0	0
14093615J ou 120219005312	66	1	1	1	1	0	0	0	0	0	0	0	0	0	0				1	1	0	0	0	0	0	0	1	0	1	0	0	0	0	0	0	0	0
14073138K	56	1	1	0	1	0	0	0	0	0	0	0	0	0	0				0	0	0	0	0	0	0	0	1	0	1	1	0	0	0	0	0	0	1
2853779A	38	0	1	1	0	0	0	0	1	0	0	0	0	0	0				0	0	0	0	0	0	0	0	1	0	0	0	1	0	0	0	0	0	0
14106606K / 120219004970	51	1	1	0	0	0	0	0	0	0	0	1	0	0	0				0	0	0	0	0	0	0	0	0	0	0	0	0	0	0	0	0	0	0
6192609B ou 120219004017	22	1	1	1	0	0	0	1	0	0	0	0	0	0	1	15	1	0	1	0	0	0	0	1	0	0	1	0	0	0	0	0	1	0	0	0	1
13988359I ou 120219003013	35	1	1	1	0	1	0	0	0	0	0	0	0	0	1	2.5	0	0	1	0	0	0	0	0	1	0	0	0	0	0	0	0	0	0	0	1	0
13487167A	59	1	1	0	1	0	0	0	0	0	0	0	0	0	0				1	0	0	1	0	0	0	0	1	0	0	1	0	0	0	0	0	0	0
90611018B ou 1-2021-9003856	24	0	1	1	0	1	0	0	0	0	0	0	0	0	0				1	1	0	0	0	0	0	0	0	0	0	0	0	0	0	0	0	0	0
3366648J	52	1	1	1	0	0	0	0	0	0	0	0	1	0	0				0	0	0	0	0	0	0	0	1	0	1	0	0	0	0	0	0	0	0
14040298K	47	1	1	0	0	0	0	0	1	0	0	0	0	0	1	7.5	0	0	0	0	0	0	0	0	0	0	1	0	0	1	0	0	1	0	0	0	0
13682459A	47	1	1	1	1	0	0	0	0	0	0	0	0	0	1	5	0	0	0	0	0	0	0	0	0	0	1	0	1	1	0	0	0	0	0	0	0
13554062C	37	1	1	1	0	0	0	1	0	0	0	0	0	0	0				1	0	0	0	0	1	0	0	1	0	0	0	0	0	1	0	0	0	0
2112541E ou 1-2021-9005385	57	0	1	1	1	0	0	0	0	0	0	0	0	0	1	5	0	0	1	1	0	0	0	0	0	0	1	0	1	0	0	0	0	0	0	0	0
55548319B ou 1-2021-9004932	63	0	1	1	0	0	0	0	0	1	0	0	0	0	0				0	0	0	0	0	0	0	0	1	0	1	0	0	0	0	0	0	0	0
14233930H / 120219005028	47	1	1	0	0	0	0	1	0	0	0	0	0	0	1	2.5	0	0	0	0	0	0	0	0	0	0	1	0	0	0	1	0	0	0	0	0	1
13797501D	46	1	1	0	0	0	0	1	0	0	0	0	0	0	1	15	1	0	0	0	0	0	0	0	0	0	1	0	0	0	0	0	1	0	1	0	1
13770225I ou 120219004364	36	1	1	0	0	0	0	1	0	0	0	0	0	0	0				0	0	0	0	0	0	0	0	0	0	0	0	0	0	0	0	0	0	1
14218205E	61	0	1	1	0	0	0	0	0	0	1	0	0	0	0				0	0	0	0	0	0	0	0	0	0	0	0	0	0	0	0	0	0	0
91210629J	63	1	1	0	1	0	0	0	0	0	0	0	0	0	1	5	0	0	0	0	0	0	0	0	0	0	1	1	0	1	0	0	0	0	0	0	0
13457545K	61	1	1	1	0	0	0	0	0	0	1	0	0	0	0				1	0	0	0	1	0	0	0	0	0	0	0	0	0	0	0	0	0	0
14235434C ou 120219004728	45	1	1	0	0	0	0	1	0	0	0	0	0	0	1	10	1	0	0	0	0	0	0	0	0	0	0	0	0	0	0	0	0	0	0	0	1
13444788I ou 120219003932	58	0	1	1	0	0	1	0	0	0	0	0	0	0	0				1	1	0	0	0	0	0	0	0	0	0	0	0	0	0	0	0	0	0
2753559K ou 120219004741	51	0	1	1	0	1	0	0	0	0	0	0	0	0	0				0	0	0	0	0	0	0	0	0	0	0	0	0	0	0	0	0	1	0
13526208D	43	1	1	0	1	0	0	0	0	0	0	0	0	0	1	10	1	0	1	0	0	0	0	0	0	0	1	1	0	0	0	0	0	0	0	0	0
13918275I ou 120219004755	42	1	1	0	0	0	0	1	0	0	0	0	0	0	0				0	0	0	0	0	0	0	0	0	0	0	0	0	0	0	0	0	0	1
13987583C / 120219003805	66	1	1	1	0	0	0	0	0	0	0	1	0	0	1	5	0	0	0	0	0	0	0	0	0	0	0	0	0	0	0	0	0	0	0	0	1
14032213C ou 120219004166	49	1	1	1	0	0	0	1	0	0	0	0	0	0	0				0	0	0	0	0	0	0	0	1	0	0	0	0	0	1	0	0	0	1
14042237I ou 1-2021-9003755	55	0	1	0	0	0	0	0	0	0	0	0	0	1	0				0	0	0	0	0	0	0	0	0	0	0	0	0	0	0	0	0	0	1
4015244A	63	1	1	0	1	0	0	0	0	0	0	0	0	0	1	5	0	0	1	0	1	0	0	0	0	0	0	0	0	0	0	0	0	0	0	0	0
5261602K OU 120219005396	44	1	1	0	0	0	0	1	0	0	0	0	0	0	0				0	0	0	0	0	0	0	0	0	0	0	0	0	0	0	0	0	0	1
13713154D	38	1	1	1	1	0	0	0	0	0	0	0	0	0	1	10	1	0	1	1	0	0	0	0	0	0	0	0	0	0	0	0	0	0	0	1	0
3004681F ou 1-2021-9003852	54	0	1	0	0	0	1	0	0	0	0	0	0	0	0				1	1	0	0	0	0	0	0	1	0	1	0	0	0	0	0	0	0	0
55409995F	56	0	1	0	0	0	0	0	0	0	1	0	0	0	0				0	0	0	0	0	0	0	0	0	0	0	0	0	0	0	0	0	0	0
14029641F / 120219004397	23	0	1	0	0	0	0	1	0	0	0	0	0	0	0				0	0	0	0	0	0	0	0	0	0	0	0	0	0	0	0	0	0	1
13905361K	23	0	1	1	0	0	1	0	0	0	0	0	0	0	0				0	0	0	0	0	0	0	0	0	0	0	0	0	0	0	0	0	0	0
77070127F ou 1-2021-9005034	67	0	1	1	0	1	0	0	0	0	0	0	0	0	0				0	0	0	0	0	0	0	0	0	0	0	0	0	0	0	0	0	0	0
14114087C ou 120219003829	31	0	1	1	0	1	0	0	0	0	0	0	0	0	0				1	1	0	0	0	0	0	0	0	0	0	0	0	0	0	0	0	0	0
13893290C ou 1-2021-9004974	50	1	1	1	1	0	0	0	0	0	0	0	0	0	1	10	1	0	1	0	1	0	0	0	0	0	1	0	0	1	0	0	0	0	0	0	0
14228952C	55	0	1	0	0	1	0	0	0	0	0	0	0	0	1	5	0	0	0	0	0	0	0	0	0	0	0	0	0	0	0	0	0	0	0	1	0
13680490H	62	1	1	1	1	0	0	0	0	0	0	0	0	0	1	15	1	0	1	0	0	1	0	0	0	0	0	0	0	0	0	0	0	0	0	1	0
13991714F	46	1	1	0	0	0	0	1	0	0	0	0	0	0	1	5	0	0	0	0	0	0	0	0	0	0	1	0	0	0	1	0	0	0	0	0	1
13468598D ou 120219004838	56	0	1	1	0	1	0	0	0	0	0	0	0	0	0				0	0	0	0	0	0	0	0	0	0	0	0	0	0	0	0	0	1	0
13765023K	55	1	1	0	0	0	0	0	0	1	0	0	0	0	0				0	0	0	0	0	0	0	0	0	0	0	0	0	0	0	0	0	0	0
13741052B	39	1	1	1	0	0	0	0	0	0	1	0	0	0	1	2.5	0	0	0	0	0	0	0	0	0	0	1	0	1	0	0	0	0	0	0	0	0
2376634H	68	1	1	0	0	0	0	0	0	0	0	1	0	0	0				0	0	0	0	0	0	0	0	0	0	0	0	0	0	0	0	0	0	1
2044939G	71	1	1	0	1	0	0	0	0	0	0	0	0	0	0				0	0	0	0	0	0	0	0	1	0	1	0	0	0	0	0	0	0	0
2961751A	52	1	1	1	1	0	0	0	0	0	0	0	0	0	1	5	0	0	1	0	0	1	0	0	0	0	1	0	0	1	0	0	0	0	0	0	0
3144334J OU 120219004884	45	1	1	1	1	0	0	0	0	0	0	0	0	0	1	5	0	0	0	0	0	0	0	0	0	0	1	0	1	1	0	0	0	0	0	0	0
2443917C	47	1	1	0	0	0	0	0	0	0	1	0	0	0	1	20	1	1	0	0	0	0	0	0	0	0	1	0	1	0	0	0	0	0	0	0	0
88205040F	35	1	1	1	0	0	0	1	0	0	0	0	0	0	0				0	0	0	0	0	0	0	0	0	0	0	0	0	0	0	0	0	0	1
13755809G ou 120219004112	44	1	1	1	0	0	0	1	0	0	0	0	0	0	0				0	0	0	0	0	0	0	0	1	0	0	0	1	0	0	0	0	0	1
13719561B ou 120219004696	51	1	1	0	0	0	0	1	0	0	0	0	0	0	0				0	0	0	0	0	0	0	0	1	0	1	0	0	0	0	0	0	0	1
44150794D	23	1	1	1	1	0	0	0	0	0	0	0	0	0	0				0	0	0	0	0	0	0	0	1	0	1	0	0	0	0	0	0	0	0
15141932I ou 120219005101	52	1	1	1	0	0	0	1	0	0	0	0	0	0	1	1.3	0	0	0	0	0	0	0	0	0	0	1	0	0	0	1	0	0	0	0	0	1
13951951B	53	1	1	1	1	0	0	0	0	0	0	0	0	0	1	5	0	0	1	0	1	0	0	0	0	0	1	0	1	0	0	0	0	0	0	0	0
14247326C / 120219004137	26	1	1	0	0	0	0	1	0	0	0	0	0	0	0				0	0	0	0	0	0	0	0	1	0	0	0	1	0	0	0	0	0	1
2826648G ou 1-2021-9003986	64	0	1	1	0	0	1	0	0	0	0	0	0	0	0				1	0	0	0	0	0	1	0	0	0	0	0	0	0	0	0	0	0	0
14120179C ou 120219005019	28	1	1	1	0	0	0	1	0	0	0	0	0	0	0				0	0	0	0	0	0	0	0	1	0	0	0	0	0	1	0	0	0	1
14180731G	60	1	1	1	1	0	0	0	0	0	0	0	0	0	1	5	0	0	1	0	0	1	0	0	0	0	0	0	0	0	0	0	0	0	0	0	0
91168460G	45	1	1	1	0	0	0	1	0	0	0	0	0	0	1	10	1	0	0	0	0	0	0	0	0	0	1	0	0	0	1	0	0	0	0	0	0
2064622F	57	1	1	1	1	0	0	0	0	0	0	0	0	0	1	5	0	0	1	0	0	1	0	0	0	0	1	0	1	0	0	0	0	0	0	0	0
6065971I	32	1	1	0	0	1	0	0	0	0	0	0	0	0	0				0	0	0	0	0	0	0	0	0	0	0	0	0	0	0	0	0	0	0
13881954J ou 1-2021-9003780	58	1	1	1	0	0	0	0	0	0	0	0	0	1	0				0	0	0	0	0	0	0	0	0	0	0	0	0	0	0	0	0	0	0
2605210E ou 120219004123	40	1	1	0	0	0	0	1	0	0	0	0	0	0	0				0	0	0	0	0	0	0	0	1	0	0	0	1	0	0	0	0	0	0
2893694B / 120219004751	59	1	1	0	0	0	0	1	0	0	0	0	0	0	0				0	0	0	0	0	0	0	0	0	0	0	0	0	0	0	0	0	0	1
13458360B	33	1	1	1	0	0	0	0	0	0	0	0	1	0	0				0	0	0	0	0	0	0	0	1	0	1	0	0	0	0	0	0	0	0
2459392E ou 120219004245	64	1	1	1	1	0	0	0	0	0	0	0	0	0	0				0	0	0	0	0	0	0	0	1	0	1	0	0	0	0	0	0	0	0
3129005F / 120219003891	52	1	1	1	0	0	0	0	0	0	0	1	0	0	1	10	1	0	0	0	0	0	0	0	0	0	1	0	0	0	0	0	1	0	0	0	0
13892059H	37	0	1	1	0	1	0	0	0	0	0	0	0	0	0				0	0	0	0	0	0	0	0	0	0	0	0	0	0	0	0	0	0	0
14164662D ou 120219005296	41	1	1	1	0	0	0	0	1	0	0	0	0	0	1	20	1	1	0	0	0	0	0	0	0	0	1	0	0	1	0	0	1	0	0	0	0
2444284H	46	1	1	0	0	0	0	1	0	0	0	0	0	0	0				0	0	0	0	0	0	0	0	0	0	0	0	0	0	0	0	0	0	1
13475029I / 120219005015	41	1	1	1	0	0	0	1	0	0	0	0	0	0	1	10	1	0	0	0	0	0	0	0	0	0	1	0	0	0	0	0	1	0	0	0	0
14257079B / 120219004995	26	1	1	0	0	0	0	1	0	0	0	0	0	0	1	15	1	0	0	0	0	0	0	0	0	0	1	0	0	0	0	0	1	0	0	0	1
91517325C ou 120219004155	22	1	1	1	0	0	0	1	0	0	0	0	0	0	1	4	0	0	0	0	0	0	0	0	0	0	1	0	0	0	1	0	0	0	0	0	1
13668974F ou 120219004954	55	1	1	0	0	0	0	1	0	0	0	0	0	0	1	2.5	0	0	0	0	0	0	0	0	0	0	1	0	0	0	0	0	1	0	0	0	1
13815749E ou 120219005016	42	1	1	0	0	0	0	1	0	0	0	0	0	0	1	5	0	0	0	0	0	0	0	0	0	0	1	0	0	0	0	0	1	0	0	0	1
4025292D ou 120219005013	52	1	1	0	1	0	0	0	0	0	0	0	0	0	1	7.5	0	0	1	0	0	1	0	0	0	0	1	0	0	1	0	0	0	0	0	0	0
2847320E	70	0	1	1	0	0	0	0	0	1	0	0	0	0	0				1	1	0	1	0	0	0	0	1	0	0	0	1	0	0	0	0	0	0
13985272G ou 120219005104	35	1	1	1	1	0	0	0	0	0	0	0	0	0	0				0	0	0	0	0	0	0	0	1	1	1	0	0	0	0	0	0	0	0
14018370J ou 11-2021-9003838	43	0	1	1	0	1	0	0	0	0	0	0	0	0	0				1	0	0	0	0	0	1	0	0	0	0	0	0	0	0	0	0	1	0
2555974I ou 1-2021-9004839	71	1	1	0	1	0	0	0	0	0	0	0	0	0	0				1	1	0	0	0	0	0	0	1	0	1	0	0	0	0	0	0	0	0
2144482A	64	0	1	0	0	1	0	0	0	0	0	0	0	0	0				0	0	0	0	0	0	0	0	0	0	0	0	0	0	0	0	0	0	0
13604836J ou 1-2021-9003854	45	0	1	0	0	1	0	0	0	0	0	0	0	0	0				1	1	0	0	0	0	0	0	0	0	0	0	0	0	0	0	0	0	0
6011456C ou 120219003947	48	0	1	0	0	1	0	0	0	0	0	0	0	0	0				1	1	0	0	0	0	0	0	0	0	0	0	0	0	0	0	0	1	0
14173890J	29	1	1	0	0	0	0	1	0	0	0	0	0	0	0				0	0	0	0	0	0	0	0	1	0	0	0	0	0	1	0	0	0	1
14112195H	45	1	1	0	0	0	0	0	1	0	0	0	0	0	0				0	0	0	0	0	0	0	0	0	0	0	0	0	0	0	0	0	0	0
13440277I	65	1	1	0	1	0	0	0	0	0	0	0	0	0	1	5	0	0	0	0	0	0	0	0	0	0	1	0	1	0	0	0	0	0	0	0	0
14041591A	61	0	1	1	1	0	0	0	0	0	0	0	0	0	1	5	0	0	1	0	1	0	0	0	0	0	1	0	0	1	0	0	0	0	0	0	0
14159631F / 120219003889	38	1	1	0	0	0	0	0	0	0	0	1	0	0	0				0	0	0	0	0	0	0	0	1	0	0	0	1	0	0	0	0	0	1
14201668I ou 120219003921	52	0	1	0	0	0	1	0	0	0	0	0	0	0	0				1	0	0	0	0	0	1	0	0	0	0	0	0	0	0	0	0	0	0
14106528G ou 1-2021-9003974	29	1	1	1	0	1	0	0	0	0	0	0	0	0	0				1	0	0	0	0	0	1	0	0	0	0	0	0	0	0	0	0	1	0
3280142F ou 120219005131	54	0	1	0	1	0	0	0	0	0	0	0	0	0	1	5	0	0	0	0	0	0	0	0	0	0	1	1	0	1	0	0	0	0	0	0	0
6083382E	38	1	1	1	0	0	0	0	0	0	0	1	0	0	0				0	0	0	0	0	0	0	0	0	0	0	0	0	0	0	0	0	0	1
55397899B ou 120219004734	61	0	1	0	0	0	1	0	0	0	0	0	0	0	0				0	0	0	0	0	0	0	0	1	0	1	1	0	0	0	0	0	0	0
120219005612 ou 120218004609	52	1	1	0	1	0	0	0	0	0	0	0	0	0	1	7.5	0	0	1	1	0	0	0	0	0	0	0	0	0	0	0	0	0	0	0	1	0
90780430J	42	0	1	1	0	1	0	0	0	0	0	0	0	0	0				0	0	0	0	0	0	0	0	0	0	0	0	0	0	0	0	0	0	0
2473613A ou 120219005427	46	1	1	0	0	0	0	1	0	0	0	0	0	0	1	5	0	0	0	0	0	0	0	0	0	0	1	0	0	0	1	0	0	0	0	0	1
13662345B	66	1	1	1	0	0	0	0	0	0	1	0	0	0	0				0	0	0	0	0	0	0	0	0	0	0	0	0	0	0	0	0	0	0
3162115J	72	1	1	1	1	0	0	0	0	0	0	0	0	0	0				1	0	1	0	0	0	0	0	1	0	0	1	0	0	0	0	0	0	0
77072425H ou 1-2021-9003850	65	1	1	1	0	0	1	0	0	0	0	0	0	0	0				1	1	0	0	0	0	0	0	0	0	0	0	0	0	0	0	0	0	0
13861490A OU 120219004738	66	0	1	1	0	0	1	0	0	0	0	0	0	0	0				0	0	0	0	0	0	0	0	1	0	1	0	0	0	0	0	0	0	0
13725663J	56	1	1	1	0	0	0	1	0	0	0	0	0	0	0				0	0	0	0	0	0	0	0	0	0	0	0	0	0	0	0	0	0	1
90829463D	59	0	1	0	0	0	0	0	1	0	0	0	0	0	0				0	0	0	0	0	0	0	0	1	0	0	0	0	0	1	0	0	0	0
14033426F	48	1	1	0	0	0	0	0	1	0	0	0	0	0	0				0	0	0	0	0	0	0	0	0	0	0	0	0	0	0	0	0	0	0
90647357H ou 1-2021-9003792	47	1	1	1	0	0	0	0	0	0	0	0	0	1	0				0	0	0	0	0	0	0	0	0	0	0	0	0	0	0	0	0	0	1
13888042E ou 120219003988	36	1	1	0	0	0	0	1	0	0	0	0	0	0	1	10	1	0	1	0	0	0	0	1	0	0	1	0	0	0	1	0	0	0	0	0	1
14101380H OU 120219004793	57	1	1	0	0	1	0	0	0	0	0	0	0	0	0				0	0	0	0	0	0	0	0	0	0	0	0	0	0	0	0	0	0	0
3299772J / 120219004172	63	1	1	0	0	0	0	1	0	0	0	0	0	0	1	7.5	0	0	0	0	0	0	0	0	0	0	1	0	0	0	1	0	0	0	0	0	0
3153918I ou 120219004785	43	1	1	0	0	0	0	1	0	0	0	0	0	0	0				0	0	0	0	0	0	0	0	0	0	0	0	0	0	0	0	0	0	1
5367214G	43	1	1	0	0	0	0	0	0	0	1	0	0	0	0				1	1	0	0	0	0	0	0	1	0	0	0	1	0	0	0	0	0	0
13549774F / 120219004371	38	1	1	0	0	0	0	1	0	0	0	0	0	0	0				0	0	0	0	0	0	0	0	0	0	0	0	0	0	0	0	0	0	1
3362751H ou 1-2021-9004937	71	1	1	1	0	0	0	0	0	1	0	0	0	0	1	10	1	0	1	1	0	1	0	0	0	0	1	0	0	0	1	0	0	0	0	0	0
55332043F ou 1-2021-9004735	48	1	1	1	1	0	0	0	0	0	0	0	0	0	0				1	0	1	0	0	0	0	0	1	0	0	1	0	0	0	0	0	0	0
13604171I OU 120219003796	63	1	1	1	0	0	0	0	0	0	0	0	0	1	0				0	0	0	0	0	0	0	0	0	0	0	0	0	0	0	0	0	0	0
14105301K	47	1	1	1	1	0	0	0	0	0	0	0	0	0	0				1	1	0	0	0	0	0	0	1	0	0	0	0	0	0	1	0	0	0
14026822G ou 120219005396	36	1	1	1	0	0	0	0	0	0	1	0	0	0	1	5	0	0	0	0	0	0	0	0	0	0	1	0	1	0	0	0	0	0	0	0	0
13756337D ou 120219004388	37	0	1	0	0	0	0	1	0	0	0	0	0	0	1	10	1	0	0	0	0	0	0	0	0	0	1	0	0	0	1	0	0	0	0	0	1
13587604F	53	1	1	1	1	0	0	0	0	0	0	0	0	0	1	5	0	0	0	0	0	0	0	0	0	0	1	0	1	0	0	0	0	0	0	0	1
14183383B	29	1	1	0	0	0	0	1	0	0	0	0	0	0	1	20	1	1	0	0	0	0	0	0	0	0	1	0	0	0	0	0	1	0	0	0	0
13560783D ou 120219003827	67	0	1	1	0	0	1	0	0	0	0	0	0	0	0				1	1	0	0	0	0	0	0	0	0	0	0	0	0	0	0	0	0	0
3368274K ou 1-2021-9003928	51	0	1	1	0	0	1	0	0	0	0	0	0	0	0				1	1	0	0	0	0	0	0	0	0	0	0	0	0	0	0	0	0	0
2504461D ou 1-2021-9004346	63	1	1	0	1	0	0	0	0	0	0	0	0	0	1	10	1	0	1	0	1	0	0	0	0	0	1	0	1	0	0	0	0	0	0	0	0
13993120J ou 1-2021-9003903	51	0	1	1	0	0	1	0	0	0	0	0	0	0	0				1	0	0	0	0	0	1	0	0	0	0	0	0	0	0	0	0	0	0
3289111D ou 120219004864	59	0	1	1	0	0	1	0	0	0	0	0	0	0	0				0	0	0	0	0	0	0	0	1	0	1	1	0	0	0	0	0	0	0
4037440H ou 120219004776	64	1	1	1	0	0	0	1	0	0	0	0	0	0	0				0	0	0	0	0	0	0	0	0	0	0	0	0	0	0	0	0	0	1
3070740D ou 120219005068	47	1	1	1	0	0	0	1	0	0	0	0	0	0	0				0	0	0	0	0	0	0	0	1	0	0	0	0	0	1	0	0	0	0
13861142D	69	0	1	1	0	0	1	0	0	0	0	0	0	0	0				1	1	0	0	0	0	0	0	0	0	0	0	0	0	0	0	0	0	0
3130817H / 120219005000	62	1	1	0	0	0	0	0	0	0	0	1	0	0	0				0	0	0	0	0	0	0	0	1	0	0	0	1	0	0	0	0	0	0
15041320A ou 1-2021-9003782	44	1	1	0	0	0	0	0	0	0	0	0	0	1	0				0	0	0	0	0	0	0	0	0	0	0	0	0	0	0	0	0	0	1
2983535K ou 120219004288	47	1	1	0	0	0	0	1	0	0	0	0	0	0	1	2.5	0	0	0	0	0	0	0	0	0	0	1	0	0	0	1	0	0	0	0	0	1
14116841A	54	0	1	0	0	0	0	0	0	0	1	0	0	0	0				0	0	0	0	0	0	0	0	1	0	0	0	1	0	0	0	0	0	0
2455847D	55	1	1	0	0	1	0	0	0	0	0	0	0	0	0				0	0	0	0	0	0	0	0	0	0	0	0	0	0	0	0	0	0	0
13957004I ou 1-2021-9004852	53	0	1	0	1	0	0	0	0	0	0	0	0	0	1	10	1	0	0	0	0	0	0	0	0	0	1	0	0	1	0	0	0	0	0	0	0
3291541B	56	1	1	0	1	0	0	0	0	0	0	0	0	0	1	5	0	0	0	0	0	0	0	0	0	0	1	1	1	0	0	0	0	0	0	0	0
14090443D ou 120219004764	41	1	1	0	0	0	0	1	0	0	0	0	0	0	0				0	0	0	0	0	0	0	0	0	0	0	0	0	0	0	0	0	0	1
13562076K ou 1-2021-9003979	48	0	1	0	0	1	0	0	0	0	0	0	0	0	0				1	1	0	0	0	0	0	0	0	0	0	0	0	0	0	0	0	1	0
13508022C	33	1	1	0	0	0	0	1	0	0	0	0	0	0	0				0	0	0	0	0	0	0	0	0	0	0	0	0	0	0	0	0	0	1
13794075C ou 120219005393	43	1	1	0	0	0	0	0	0	0	1	0	0	0	0				0	0	0	0	0	0	0	0	1	0	0	0	1	0	0	0	0	0	0
4019959K / 120219003885	43	1	1	0	0	0	0	0	0	0	0	1	0	0	0				0	0	0	0	0	0	0	0	0	0	0	0	0	0	0	0	0	0	1
14233969A ou 120219003962	50	0	1	1	0	0	1	0	0	0	0	0	0	0	0				1	1	0	0	0	0	0	0	1	0	1	0	0	0	0	0	0	0	0
6116273I	23	1	1	1	1	0	0	0	0	0	0	0	0	0	0				1	1	0	0	0	0	0	0	0	0	0	0	0	0	0	0	0	0	0
13981651G	67	1	1	1	1	0	0	0	0	0	0	0	0	0	0				1	1	0	0	0	0	0	0	1	0	1	0	0	0	0	0	0	0	0
14099992B ou 120219004004	36	0	1	0	0	0	0	1	0	0	0	0	0	0	1	10	1	0	1	0	0	0	0	1	0	0	1	0	0	0	0	0	0	0	1	0	1
3120187J 120219004157	42	1	1	1	0	0	0	1	0	0	0	0	0	0	1	10	1	0	0	0	0	0	0	0	0	0	1	0	0	0	1	0	0	0	0	0	0
2405594A ou 1-2021-9003916	64	1	1	0	0	0	1	0	0	0	0	0	0	0	0				1	1	0	0	0	0	0	0	1	0	0	1	0	0	0	0	0	0	0
14161772A ou 120219004369	30	1	1	1	0	0	0	1	0	0	0	0	0	0	0				0	0	0	0	0	0	0	0	0	0	0	0	0	0	0	0	0	0	1
13765141C	63	1	1	1	1	0	0	0	0	0	0	0	0	0	0				1	0	0	1	0	0	0	0	0	0	0	0	0	0	0	0	0	0	0
13483587J	52	1	1	0	1	0	0	0	0	0	0	0	0	0	0				0	0	0	0	0	0	0	0	1	0	1	0	0	0	0	0	0	1	1
14249233H	38	1	1	1	0	0	0	0	0	0	0	0	1	0	0				0	0	0	0	0	0	0	0	1	0	0	0	0	0	1	0	0	0	0
2872893A ou 120219003835	59	1	1	1	0	1	0	0	0	0	0	0	0	0	0				1	1	0	0	0	0	0	0	0	0	0	0	0	0	0	0	0	0	0
2823811H ou 1-2021-9003948	47	0	1	0	0	0	1	0	0	0	0	0	0	0	0				1	1	0	0	0	0	0	0	1	0	1	0	0	0	0	0	0	0	0
2956425J	60	1	1	0	0	0	0	0	0	0	0	0	1	0	0				0	0	0	0	0	0	0	0	0	0	0	0	0	0	0	0	0	0	0
13491410B	51	1	1	0	0	1	0	0	0	0	0	0	0	0	0				0	0	0	0	0	0	0	0	1	0	0	0	1	0	0	0	0	0	0
14205950J / 120219004411	31	1	1	0	0	0	0	1	0	0	0	0	0	0	0				0	0	0	0	0	0	0	0	0	0	0	0	0	0	0	0	0	0	1
2061909H ou 1-2021-9004797	44	1	1	0	1	0	0	0	0	0	0	0	0	0	1	2.5	0	0	1	1	0	0	0	0	0	0	1	0	1	0	0	0	0	0	0	0	0
14151885H / 120219004748	38	0	1	0	0	0	0	1	0	0	0	0	0	0	0				0	0	0	0	0	0	0	0	0	0	0	0	0	0	0	0	0	0	1
13544978H / 120219003990	35	1	1	1	0	0	0	1	0	0	0	0	0	0	1	5	0	0	1	0	0	0	0	1	0	0	1	0	0	0	1	0	0	0	0	0	1
13954952H ou 120219004898	69	0	1	1	0	0	0	0	0	1	0	0	0	0	0				0	0	0	0	0	0	0	0	1	0	1	0	0	0	0	0	0	0	0
3271672K	38	1	1	0	0	0	0	1	0	0	0	0	0	0	1	5	0	0	0	0	0	0	0	0	0	0	1	0	0	0	0	0	1	0	1	0	0
14098632D ou 120219003774	35	1	1	1	0	0	0	1	0	0	0	0	0	0	0				0	0	0	0	0	0	0	0	0	0	0	0	0	0	0	0	0	0	1
2518457H	35	1	1	0	0	0	0	1	0	0	0	0	0	0	1	5	0	0	0	0	0	0	0	0	0	0	1	0	0	0	1	0	0	0	0	0	1
3339406B	54	1	1	1	1	0	0	0	0	0	0	0	0	0	1	5	0	0	1	0	1	0	0	0	0	0	1	0	0	1	0	0	0	0	0	0	0
88245215K ou 120219005402	48	1	1	1	0	0	0	0	1	0	0	0	0	0	0				0	0	0	0	0	0	0	0	1	0	1	0	0	0	0	0	0	0	0
14118281C ou 120219004018	31	1	1	0	0	0	0	1	0	0	0	0	0	0	1	15	1	0	1	0	0	0	0	1	0	0	1	0	0	0	0	0	1	0	0	0	1
3063564D	63	1	1	1	1	0	0	0	0	0	0	0	0	0	1	5	0	0	1	0	0	1	0	0	0	0	0	0	0	0	0	0	0	0	0	0	0
13656684I	66	1	1	1	0	0	1	0	0	0	0	0	0	0	0				1	0	0	0	0	0	1	1	1	0	0	1	0	0	0	1	0	0	0
13743619F ou 120219003995	39	1	1	0	0	0	0	1	0	0	0	0	0	0	1	6.3	0	0	1	0	0	0	0	1	0	0	1	0	0	0	0	0	0	0	1	0	0
13816827D	31	1	1	1	0	0	0	1	0	0	0	0	0	0	0				0	0	0	0	0	0	0	0	1	0	0	0	1	0	0	0	0	0	0
13937588F	35	1	1	0	0	0	0	1	0	0	0	0	0	0	1	20	1	1	1	0	0	0	0	1	0	0	1	0	0	0	0	0	0	0	1	0	1
44124272H ou 120219004274	38	1	1	0	1	0	0	0	0	0	0	0	0	0	0				1	1	0	0	0	0	0	0	1	0	1	0	0	0	0	0	0	0	0
3280258D ou 1-2021-9003981	40	0	1	1	0	0	1	0	0	0	0	0	0	0	0				1	1	0	0	0	0	0	0	1	0	0	1	0	0	0	0	0	0	0
14118140I	63	1	1	0	1	0	0	0	0	0	0	0	0	0	0				0	0	0	0	0	0	0	0	1	0	0	1	0	0	0	0	0	0	1
15106442C ou 120219003784	58	1	1	0	0	0	0	0	0	0	0	0	0	1	0				0	0	0	0	0	0	0	0	0	0	0	0	0	0	0	0	0	0	0
120219008731 ou 2795797C	55	1	1	0	0	1	0	0	0	0	0	0	0	0	0				1	1	0	0	0	0	0	0	0	0	0	0	0	0	0	0	0	0	0
13790023G	41	1	1	1	0	0	0	0	0	0	0	0	0	1	0				0	0	0	0	0	0	0	0	0	0	0	0	0	0	0	0	0	0	0
14123904D	24	1	1	1	1	0	0	0	0	0	0	0	0	0	1	5	0	0	0	0	0	0	0	0	0	0	1	0	1	0	0	0	0	0	0	0	0
14048241D ou 120219005400	55	0	1	1	0	0	0	0	1	0	0	0	0	0	0				0	0	0	0	0	0	0	0	1	0	0	0	0	0	1	0	0	0	0
13964420K ou 1-2021-9003918	43	1	1	0	0	0	1	0	0	0	0	0	0	0	0				1	1	0	0	0	0	0	0	0	0	0	0	0	0	0	0	0	1	0
3114953J ou 120219003984	53	0	1	1	0	1	0	0	0	0	0	0	0	0	0				1	1	0	0	0	0	0	0	0	0	0	0	0	0	0	0	0	1	0
14046389A	35	1	1	0	0	0	0	0	1	0	0	0	0	0	0				0	0	0	0	0	0	0	0	0	0	0	0	0	0	0	0	0	0	0
14007534J	38	1	1	0	1	0	0	0	0	0	0	0	0	0	0				0	0	0	0	0	0	0	0	1	0	0	1	0	0	0	0	0	1	0
2533718I	52	1	1	0	0	1	0	0	0	0	0	0	0	0	0				0	0	0	0	0	0	0	0	0	0	0	0	0	0	0	0	0	0	0
13783162E / 120219004385	69	1	1	0	0	0	0	1	0	0	0	0	0	0	0				0	0	0	0	0	0	0	0	0	0	0	0	0	0	0	0	0	0	0
14095369D	54	1	1	0	0	0	0	1	0	0	0	0	0	0	0				0	0	0	0	0	0	0	0	0	0	0	0	0	0	0	0	0	0	1
6073961E	25	1	1	1	1	0	0	0	0	0	0	0	0	0	0				1	1	0	0	0	0	0	0	1	0	1	0	0	0	0	0	0	0	0
2073789I ou 120219005332	65	1	1	1	1	0	0	0	0	0	0	0	0	0	0				1	1	0	0	0	0	0	0	1	0	0	1	0	0	0	0	0	0	0
13891077I	67	0	1	0	0	0	1	0	0	0	0	0	0	0	0				0	0	0	0	0	0	0	0	1	0	1	0	0	0	0	0	0	0	0
14203402I / 120219003893	49	1	1	1	0	0	0	0	0	0	0	1	0	0	0				0	0	0	0	0	0	0	0	0	0	0	0	0	0	0	0	0	0	1
2358210C	49	1	1	1	0	0	0	0	0	0	0	0	0	1	0				0	0	0	0	0	0	0	0	0	0	0	0	0	0	0	0	0	0	1
13961464J	52	1	1	0	0	0	0	0	0	0	0	1	0	0	1	10	1	0	0	0	0	0	0	0	0	0	1	0	0	0	0	0	1	0	0	0	0
14233788D ou 120219004966	47	0	1	0	0	1	0	0	0	0	0	0	0	0	0				0	0	0	0	0	0	0	0	0	0	0	0	0	0	0	0	0	1	0
13779660G	39	0	1	1	1	0	0	0	0	0	0	0	0	0	0				0	0	0	0	0	0	0	0	1	1	0	0	0	0	0	0	0	0	0
13728068C	55	1	1	0	1	0	0	0	0	0	0	0	0	0	0				1	0	1	0	0	0	0	0	0	0	0	0	0	0	0	0	0	0	1
15067693K	24	0	1	1	1	0	0	0	0	0	0	0	0	0	0				0	0	0	0	0	0	0	0	1	0	1	0	0	0	0	0	0	0	0
2901174H ou 1-2021-9003882	53	1	1	0	0	0	0	0	0	0	0	1	0	0	0				0	0	0	0	0	0	0	0	0	0	0	0	0	0	0	0	0	0	0
2829326A	66	1	1	1	0	0	0	0	0	0	0	0	0	1	0				0	0	0	0	0	0	0	0	0	0	0	0	0	0	0	0	0	0	1
13579047K / 120219004481	48	1	1	0	0	0	0	1	0	0	0	0	0	0	0				0	0	0	0	0	0	0	0	0	0	0	0	0	0	0	0	0	0	1
2974213J	40	0	1	0	0	1	0	0	0	0	0	0	0	0	0				0	0	0	0	0	0	0	0	0	0	0	0	0	0	0	0	0	0	0
13967905J ou 120219004003	38	1	1	1	0	0	0	1	0	0	0	0	0	0	0				1	0	0	0	0	1	0	0	1	0	1	0	0	0	0	0	0	0	1
13633694K	52	1	1	1	0	1	0	0	0	0	0	0	0	0	0				0	0	0	0	0	0	0	0	1	0	1	1	0	0	0	0	0	0	0
13436378B ou 120219004392	45	1	1	1	0	0	0	1	0	0	0	0	0	0	0				0	0	0	0	0	0	0	0	0	0	0	0	0	0	0	0	0	0	1
3264256I	51	1	1	0	0	0	0	0	0	0	0	1	0	0	0				0	0	0	0	0	0	0	0	0	0	0	0	0	0	0	0	0	0	1
2878009B ou 120219005380	57	0	1	0	0	1	0	0	0	0	0	0	0	0	0				0	0	0	0	0	0	0	0	0	0	0	0	0	0	0	0	0	0	0
2411668E	68	0	1	0	0	1	0	0	0	0	0	0	0	0	0				0	0	0	0	0	0	0	0	0	0	0	0	0	0	0	0	0	1	0
13914780K	41	1	1	1	0	0	0	1	0	0	0	0	0	0	1	7.5	0	0	0	0	0	0	0	0	0	0	1	0	0	0	1	0	0	0	0	0	1
88202221G	44	1	1	1	0	1	0	0	0	0	0	0	0	0	0				1	1	0	0	0	0	0	0	0	0	0	0	0	0	0	0	0	1	0
15118330G	55	0	1	0	0	0	0	0	0	1	0	0	0	0	0				0	0	0	0	0	0	0	0	0	0	0	0	0	0	0	0	0	0	1
2129457C ou 1-2021-9003978	62	0	1	1	0	1	0	0	0	0	0	0	0	0	0				1	1	0	0	0	0	0	0	0	0	0	0	0	0	0	0	0	0	0
6058036J ou 120219003913	27	1	1	1	0	1	0	0	0	0	0	0	0	0	0				1	1	0	0	0	0	0	0	0	0	0	0	0	0	0	0	0	1	0
13435875A	57	1	1	0	1	0	0	0	0	0	0	0	0	0	1	5	0	0	1	0	1	0	0	0	0	0	0	0	0	0	0	0	0	0	0	0	0
13883615A ou 1-2021-9003944	44	1	1	0	0	1	0	0	0	0	0	0	0	0	0				1	1	0	0	0	0	0	0	0	0	0	0	0	0	0	0	0	1	0
3344667E / 120219004987	52	1	1	1	0	0	0	0	0	0	0	1	0	0	0				0	0	0	0	0	0	0	0	0	0	0	0	0	0	0	0	0	0	0
13828164G ou 120219003837	53	0	1	1	0	0	1	0	0	0	0	0	0	0	0				1	0	0	0	0	0	1	0	1	0	1	0	0	0	0	0	0	0	0
13806993K ou 120219005087	59	0	1	1	0	0	1	0	0	0	0	0	0	0	0				0	0	0	0	0	0	0	0	1	0	1	1	0	0	0	0	0	0	0
13990544J	68	0	1	0	0	0	0	1	0	0	0	0	0	0	0				0	0	0	0	0	0	0	0	1	0	0	0	1	0	0	0	0	0	1
14265561H ou 120219004171	44	0	1	0	0	0	0	1	0	0	0	0	0	0	1	15	1	0	0	0	0	0	0	0	0	0	1	0	0	0	0	0	1	0	0	0	1
13960349I	52	1	1	1	0	0	0	0	0	1	0	0	0	0	0				0	0	0	0	0	0	0	0	1	0	0	0	1	0	0	0	0	0	0
13590091B	49	1	1	0	0	0	0	0	0	0	0	0	1	0	0				0	0	0	0	0	0	0	0	0	0	0	0	0	0	0	0	0	0	0
14255052C	23	1	1	0	1	0	0	0	0	0	0	0	0	0	0				1	0	1	0	0	0	0	0	0	0	0	0	0	0	0	0	0	1	0
13481029A	46	1	1	0	0	0	0	1	0	0	0	0	0	0	0				0	0	0	0	0	0	0	0	1	0	1	0	0	0	0	0	0	0	0
13953648K	51	0	1	0	0	0	0	0	0	0	0	0	1	0	0				0	0	0	0	0	0	0	0	1	0	0	0	0	0	1	0	0	0	0
13603237E ou 1-2021-9005089	60	0	1	1	0	0	1	0	0	0	0	0	0	0	0				0	0	0	0	0	0	0	0	1	0	0	1	0	0	0	0	0	0	0
2957073H	62	1	1	0	1	0	0	0	0	0	0	0	0	0	1	5	0	0	1	0	0	1	0	0	0	0	1	0	0	1	0	0	0	0	0	0	0
1-2021-9003760 ou 13940995H	71	1	1	0	0	0	0	0	0	0	0	0	0	1	0				0	0	0	0	0	0	0	0	0	0	0	0	0	0	0	0	0	0	0
2774004A ou 1-2021-9004424	50	1	1	0	1	0	0	0	0	0	0	0	0	0	1	20	1	1	0	0	0	0	0	0	0	0	1	0	1	0	0	0	0	0	0	1	0
13866723D / 120219005053	64	1	1	1	0	0	1	0	0	0	0	0	0	0	1	5	0	0	0	0	0	0	0	0	0	0	1	0	0	1	0	0	0	0	0	0	0
2794984F ou 120219005008	47	1	1	0	0	0	0	1	0	0	0	0	0	0	0				0	0	0	0	0	0	0	0	1	0	0	0	0	0	1	0	0	0	0
14047080F	45	0	1	0	0	0	1	0	0	0	0	0	0	0	0				1	1	0	0	0	0	0	0	0	0	0	0	0	0	0	0	0	0	0
14218761D ou 1-20219004815	60	0	1	1	0	1	0	0	0	0	0	0	0	0	0				0	0	0	0	0	0	0	0	0	0	0	0	0	0	0	0	0	1	0
2990822C ou 1-2021-9003975	60	0	1	1	0	0	1	0	0	0	0	0	0	0	0				1	1	0	0	0	0	0	0	1	0	1	0	0	0	0	0	0	0	0
13663756J u 120219003860	44	1	1	0	0	1	0	0	0	0	0	0	0	0	0				1	1	0	0	0	0	0	0	0	0	0	0	0	0	0	0	0	0	0
13470366B	56	0	1	1	0	1	0	0	0	0	0	0	0	0	0				0	0	0	0	0	0	0	0	0	0	0	0	0	0	0	0	0	1	0
13975408I	61	1	1	0	1	0	0	0	0	0	0	0	0	0	0				0	0	0	0	0	0	0	0	1	1	1	0	0	0	0	0	0	0	0
2621613E	57	1	1	0	1	0	0	0	0	0	0	0	0	0	1	10	1	0	1	1	0	0	0	0	0	0	0	0	0	0	0	0	0	0	0	1	0
14010567E	27	1	1	1	0	0	0	0	0	0	0	0	1	0	0				0	0	0	0	0	0	0	0	1	0	0	0	1	0	0	0	0	0	0
91122240I	50	1	1	0	0	0	0	1	0	0	0	0	0	0	0				0	0	0	0	0	0	0	0	1	0	0	0	0	0	1	0	0	0	1
13917362E / 120219005100	32	1	1	1	0	0	0	1	0	0	0	0	0	0	1	7.5	0	0	1	0	0	0	0	1	0	0	1	0	0	0	1	0	0	0	0	0	0
77084391A ou 120219004996	38	1	1	1	0	0	0	1	0	0	0	0	0	0	0				0	0	0	0	0	0	0	0	1	0	0	0	1	0	0	0	0	0	1
2951886K OU 120219005134	51	1	1	0	1	0	0	0	0	0	0	0	0	0	1	5	0	0	1	0	0	1	0	0	0	0	1	0	0	1	0	0	0	0	0	0	0
15098831K	56	1	1	0	0	0	0	1	0	0	0	0	0	0	0				0	0	0	0	0	0	0	0	1	0	0	0	0	0	1	0	0	0	1
91412108B ou 120219005421	25	0	1	0	0	0	0	0	0	0	0	0	0	0	0				0	0	0	0	0	0	0	0	0	0	0	0	0	0	0	0	0	0	0
14188227F	30	1	1	1	0	0	0	0	0	0	0	0	1	0	1	2.5	0	0	0	0	0	0	0	0	0	0	1	0	0	0	1	0	0	0	0	0	1
13967167K	41	1	1	0	1	0	0	0	0	0	0	0	0	0	1	5	0	0	1	1	0	0	0	0	0	0	1	0	0	1	0	0	0	0	0	0	0
120219003828 ou 13739642B	55	0	1	1	0	1	0	0	0	0	0	0	0	0	0				1	1	0	0	0	0	0	0	0	0	0	0	0	0	0	0	0	1	0
13959384G ou 1-2021-9003878	58	1	1	0	0	0	0	0	0	0	0	1	0	0	1	20	1	1	0	0	0	0	0	0	0	0	1	0	0	0	0	0	1	0	0	0	0
14152611C / 120219004978	23	1	1	1	0	0	0	1	0	0	0	0	0	0	1	2.5	0	0	0	0	0	0	0	0	0	0	1	0	0	0	0	0	1	0	0	0	1
13895753D ou 120219004867	65	1	1	1	0	1	0	0	0	0	0	0	0	0	0				0	0	0	0	0	0	0	0	0	0	0	0	0	0	0	0	0	0	0
13621510D ou 120219004964	70	0	1	1	0	0	1	0	0	0	0	0	0	0	0				0	0	0	0	0	0	0	0	1	0	1	0	0	0	0	0	0	0	0
13858740H ou 120219004322	42	1	1	1	0	0	0	1	0	0	0	0	0	0	0				0	0	0	0	0	0	0	0	0	0	0	0	0	0	0	0	0	0	1
13990664K	44	1	1	0	0	0	0	1	0	0	0	0	0	0	0				1	0	0	0	0	1	0	0	1	0	0	0	0	0	1	0	0	0	1
6060258F	34	1	1	0	1	0	0	0	0	0	0	0	0	0	0				1	1	0	0	0	0	0	0	1	0	0	1	0	0	0	0	0	0	0
2883179G ou 120219005060	49	1	1	1	0	1	0	0	0	0	0	0	0	0	0				1	0	0	0	0	0	0	0	0	0	0	0	0	0	0	0	0	0	0
6041725E ou 1-2021-9004733	41	1	1	1	0	1	0	0	0	0	0	0	0	0	0				1	0	0	0	0	0	0	0	1	0	1	0	0	0	1	0	0	0	0
77101871J	57	1	1	1	0	0	1	0	0	0	0	0	0	0	1	25	1	1	1	0	0	0	0	0	1	0	1	0	1	0	0	0	0	0	0	0	0
14014906J	47	1	1	1	1	0	0	0	0	0	0	0	0	0	0				0	0	0	0	0	0	0	0	1	0	1	1	0	0	0	0	0	0	1
3144709I ou 120219005073	61	1	1	1	0	0	0	1	0	0	0	0	0	0	1	5	0	0	0	0	0	0	0	0	0	0	1	0	0	0	1	0	0	0	0	0	1
6030566K	39	1	1	0	1	0	0	0	0	0	0	0	0	0	1	5	0	0	1	0	0	1	0	0	0	0	1	0	0	1	0	0	0	0	0	0	0
3279050C ou 120219004820	52	0	1	0	0	0	1	0	0	0	0	0	0	0	0				1	0	0	0	0	0	0	1	1	0	0	1	0	0	0	0	0	0	0
13898283K	45	0	1	0	0	1	0	0	0	0	0	0	0	0	0				1	1	0	0	0	0	0	0	0	0	0	0	0	0	0	0	0	0	0
13759917D	47	1	1	0	0	0	0	1	0	0	0	0	0	0	1	4	0	0	0	0	0	0	0	0	0	0	1	0	0	0	0	0	1	0	0	0	1
6173672F	22	1	1	1	0	0	0	1	0	0	0	0	0	0	0				0	0	0	0	0	0	0	0	0	0	0	0	0	0	0	0	0	0	1
6060383I	38	1	1	0	1	0	0	0	0	0	0	0	0	0	0				1	1	0	0	0	0	0	0	1	0	0	1	0	0	0	0	0	0	0
13709684F	53	1	1	0	1	0	0	0	0	0	0	0	0	0	1	5	0	0	0	0	0	0	0	0	0	0	1	1	0	0	0	0	0	0	0	1	0
6017826J	44	1	1	1	1	0	0	0	0	0	0	0	0	0	1	5	0	0	0	0	0	0	0	0	0	0	1	0	0	1	0	0	0	0	0	0	0
13729789G / 120219004826	54	1	1	1	0	0	0	1	0	0	0	0	0	0	1	1.3	0	0	1	0	0	0	0	1	0	0	1	0	0	0	1	0	0	0	0	0	1
13944540B	52	0	1	0	0	1	0	0	0	0	0	0	0	0	0				0	0	0	0	0	0	0	0	0	0	0	0	0	0	0	0	0	0	0
13856655C	55	0	1	1	1	0	0	0	0	0	0	0	0	0	0				0	0	0	0	0	0	0	0	1	0	1	0	0	0	0	0	0	0	0
13896526B ou 120219005287	54	0	1	1	0	1	0	0	0	0	0	0	0	0	0				0	0	0	0	0	0	0	0	0	0	0	0	0	0	0	0	0	1	0
14003204G	65	1	1	1	1	0	0	0	0	0	0	0	0	0	0				0	0	0	0	0	0	0	0	1	0	0	1	0	0	0	0	0	0	0
13495056B	59	1	1	0	0	0	0	0	0	1	0	0	0	0	0				0	0	0	0	0	0	0	0	0	0	0	0	0	0	0	0	0	0	0
13743704J ou 120219003864	58	0	1	1	0	1	0	0	0	0	0	0	0	0	0				1	1	0	0	0	0	0	0	0	0	0	0	0	0	0	0	0	1	0
55506565F	46	1	1	0	0	0	0	0	0	0	0	0	0	1	0				0	0	0	0	0	0	0	0	0	0	0	0	0	0	0	0	0	0	1
14133223J ou 120219003894	37	1	1	1	0	0	1	0	0	0	0	0	0	0	0				1	0	0	0	0	0	1	0	1	0	0	1	0	0	0	0	0	0	0
3318972D	60	1	1	0	0	0	1	0	0	0	0	0	0	0	0				1	0	0	0	0	0	1	0	1	0	0	1	0	0	0	0	0	0	0
13923557I ou 120219004965	43	1	1	0	0	0	0	1	0	0	0	0	0	0	1	3	0	0	0	0	0	0	0	0	0	0	1	0	1	0	0	0	0	0	0	0	1
13959497H e 120219008628	63	1	1	0	1	0	0	0	0	0	0	0	0	0	1	5	0	0	0	0	0	0	0	0	0	0	1	0	1	0	1	0	0	0	0	0	0
2219768H ou 120219005490	59	0	1	0	0	1	0	0	0	0	0	0	0	0	0				0	0	0	0	0	0	0	0	0	0	0	0	0	0	0	0	0	1	0
13645514A ou 1-2021-9003789	32	1	1	1	0	0	0	0	0	0	0	0	0	1	0				0	0	0	0	0	0	0	0	0	0	0	0	0	0	0	0	0	0	1
13772837C	65	0	1	0	1	0	0	0	0	0	0	0	0	0	1	5	0	0	0	0	0	0	0	0	0	0	0	0	0	0	0	0	0	0	0	1	0
14153907E ou 120219004154	35	1	1	1	0	0	0	1	0	0	0	0	0	0	0				0	0	0	0	0	0	0	0	1	0	0	0	1	0	0	0	0	0	1
3303328B ou 1-2021-9003967	57	1	1	1	0	1	0	0	0	0	0	0	0	0	0				1	0	0	0	0	0	1	0	1	0	1	0	0	0	0	0	0	0	0
6092482K	32	1	1	1	1	0	0	0	0	0	0	0	0	0	0				1	0	0	1	0	0	0	0	1	0	0	1	0	0	0	0	0	0	0
13952388E ou 1-2021-9003769	49	1	1	0	0	0	0	0	0	0	0	0	0	1	0				0	0	0	0	0	0	0	0	0	0	0	0	0	0	0	0	0	0	1
3163736G ou 1-2021-9005155	37	1	1	0	0	0	1	0	0	0	0	0	0	0	0				1	1	0	0	0	0	0	0	1	0	0	1	0	0	0	0	0	0	0
13808090G	34	1	1	0	0	0	0	1	0	0	0	0	0	0	1	10	1	0	0	0	0	0	0	0	0	0	1	0	0	0	1	0	0	0	0	0	1
13527925A ou 120219004179	35	1	1	1	0	0	0	1	0	0	0	0	0	0	1	5	0	0	0	0	0	0	0	0	0	0	1	0	0	0	1	0	0	0	0	0	1
6127833H ou 120219004430	21	1	1	0	0	0	0	1	0	0	0	0	0	0	0				0	0	0	0	0	0	0	0	0	0	0	0	0	0	0	0	0	0	1
14239627H ou 1-2021-9004290	49	1	1	1	1	0	0	0	0	0	0	0	0	0	0				0	0	0	0	0	0	0	0	1	0	1	0	0	0	0	0	0	0	1
13568983K	41	1	1	0	1	0	0	0	0	0	0	0	0	0	0				0	0	0	0	0	0	0	0	1	0	1	0	0	0	0	0	0	0	0
6155118G	22	1	1	0	0	0	0	1	0	0	0	0	0	0	0				0	0	0	0	0	0	0	0	0	0	0	0	0	0	0	0	0	0	1
13949177J OU 120219004694	53	1	1	0	0	1	0	0	0	0	0	0	0	0	0				0	0	0	0	0	0	0	0	0	0	0	0	0	0	0	0	0	1	0
3355967D ou 1-2021-9005152	42	1	1	0	1	0	0	0	0	0	0	0	0	0	1	5	0	0	0	0	0	0	0	0	0	0	1	1	1	0	0	0	0	0	0	0	0
13672330D / 120219004197	39	1	1	1	0	0	0	1	0	0	0	0	0	0	0				0	0	0	0	0	0	0	0	1	0	0	0	1	0	0	0	0	0	1
14179989C ou 1-2021-9003759	39	1	1	1	0	0	0	0	0	0	0	0	0	1	0				0	0	0	0	0	0	0	0	0	0	0	0	0	0	0	0	0	0	0
90515086C	54	1	1	0	1	0	0	0	0	0	0	0	0	0	1	5	0	0	1	0	1	0	0	0	0	0	1	0	0	1	0	0	0	0	0	0	0
2799959G	61	1	1	0	1	0	0	0	0	0	0	0	0	0	0				1	0	1	0	0	0	0	0	1	0	0	1	0	0	0	0	0	0	0
14150064H ou 120219005124	58	1	1	0	1	0	0	0	0	0	0	0	0	0	0				1	1	0	0	0	0	0	0	1	0	0	1	0	0	0	0	0	0	0
55515051J	60	0	1	1	0	0	0	0	0	0	0	0	1	0	0				0	0	0	0	0	0	0	0	1	0	0	0	0	0	1	0	0	0	0
13721318H ou 1-2021-9003775	45	1	1	0	0	0	0	0	0	0	0	0	0	1	0				0	0	0	0	0	0	0	0	0	0	0	0	0	0	0	0	0	0	1
13923447E ou 1-2021-9003945	63	0	1	0	0	1	0	0	0	0	0	0	0	0	0				1	0	0	0	0	0	1	0	0	0	0	0	0	0	0	0	0	0	0
2980771J	43	1	1	1	0	0	0	1	0	0	0	0	0	0	1	7.5	0	0	0	0	0	0	0	0	0	0	1	0	0	0	1	0	0	0	0	0	1
14072455A ou 120219003841	34	1	1	0	0	0	1	0	0	0	0	0	0	0	0				1	0	0	0	0	0	1	0	1	0	1	0	0	0	0	0	0	0	0
13969343C ou 120219005095	33	1	1	1	0	0	0	1	0	0	0	0	0	0	1	10	1	0	0	0	0	0	0	0	0	0	1	0	1	0	0	0	0	0	0	0	1
14262830J	42	0	1	0	0	0	0	0	1	0	0	0	0	0	0				0	0	0	0	0	0	0	0	1	0	1	0	0	0	0	0	0	0	0
14083003A	28	1	1	0	0	0	0	1	0	0	0	0	0	0	1	10	1	0	0	0	0	0	0	0	0	0	1	0	0	0	1	0	0	0	0	0	1
14122242E	56	1	1	0	1	0	0	0	0	0	0	0	0	0	0				0	0	0	0	0	0	0	0	1	0	1	0	0	0	0	0	0	0	0
14246359G	46	0	1	0	0	0	0	0	0	1	0	0	0	0	0				0	0	0	0	0	0	0	0	0	0	0	0	0	0	0	0	0	0	0
2433024A ou 120219004193	61	1	1	1	0	0	0	1	0	0	0	0	0	0	1	5	0	0	0	0	0	0	0	0	0	0	1	0	0	0	1	0	0	0	0	0	0
44147431H ou 1-2021-9004283	63	1	1	1	1	0	0	0	0	0	0	0	0	0	1	10	1	0	1	0	0	1	0	0	0	0	1	0	1	0	0	0	0	0	0	0	1
13749936E ou 120219004389	58	1	1	0	0	0	0	1	0	0	0	0	0	0	0				0	0	0	0	0	0	0	0	0	0	0	0	0	0	0	0	0	0	1
13476299H	33	1	1	1	0	0	0	0	0	0	0	0	0	1	0				0	0	0	0	0	0	0	0	0	0	0	0	0	0	0	0	0	0	0
13892050F OU 120219005110	50	1	1	0	0	1	0	0	0	0	0	0	0	0	0				0	0	0	0	0	0	0	0	1	0	1	0	0	0	0	0	0	0	0
2766064A	59	1	1	1	1	0	0	0	0	0	0	0	0	0	1	5	0	0	1	1	0	0	0	0	0	0	0	0	0	0	0	0	0	0	0	0	0
2185333A	61	1	1	0	1	0	0	0	0	0	0	0	0	0	0				0	0	0	0	0	0	0	0	1	0	1	0	0	0	0	0	0	0	1
13820655G	31	1	1	0	1	0	0	0	0	0	0	0	0	0	1	40	1	1	1	0	0	1	0	0	0	0	1	0	0	1	0	0	0	0	0	0	1
2797041I	60	1	1	0	1	0	0	0	0	0	0	0	0	0	0				0	0	0	0	0	0	0	0	0	0	0	0	0	0	0	0	0	0	0
13767399F ou 120219004394	35	1	1	0	0	0	0	1	0	0	0	0	0	0	0				0	0	0	0	0	0	0	0	0	0	0	0	0	0	0	0	0	0	1
2263115F / 120219003821	59	1	1	1	0	0	0	0	0	0	0	1	0	0	0				0	0	0	0	0	0	0	0	0	0	0	0	0	0	0	0	0	0	0
3289499D ou 1-2021-9003964	49	0	1	1	0	0	1	0	0	0	0	0	0	0	0				1	0	0	0	0	0	1	0	1	0	0	1	0	0	0	0	0	0	0
120088007865 / 120219005041	48	1	1	0	0	0	0	1	0	0	0	0	0	0	0				0	0	0	0	0	0	0	0	1	0	0	0	0	0	1	0	0	0	1
14182019A	50	1	1	0	1	0	0	0	0	0	0	0	0	0	1	10	1	0	1	0	1	0	0	0	0	0	1	0	0	1	0	0	0	0	0	0	0
120219005105 ou 5090591A OU 2414866F	58	1	1	0	0	1	0	0	0	0	0	0	0	0	0				0	0	0	0	0	0	0	0	0	0	0	0	0	0	0	0	0	1	0
13911716H ou 120219003898	31	1	1	0	0	1	0	0	0	0	0	0	0	0	0				1	1	0	0	0	0	0	0	0	0	0	0	0	0	0	0	0	0	0
2481024C ou 1-2021-9003855	52	0	1	1	0	1	0	0	0	0	0	0	0	0	0				1	1	0	0	0	0	0	0	0	0	0	0	0	0	0	0	0	0	0
14164175G	46	1	1	1	0	0	0	0	1	0	0	0	0	0	1	5	0	0	1	0	0	0	1	0	0	0	1	0	0	0	1	0	0	0	0	0	0
6025683G ou 120219003853	33	0	1	0	0	0	1	0	0	0	0	0	0	0	0				1	0	0	0	0	0	1	0	1	0	0	1	0	0	0	0	0	0	0
14010887I ou 1-2021-9003985	34	1	1	0	0	1	0	0	0	0	0	0	0	0	0				1	0	0	0	0	0	1	0	1	0	1	0	0	0	0	0	0	0	0
2748678E / 120219003879	70	1	1	1	0	0	0	0	0	0	0	1	0	0	0				0	0	0	0	0	0	0	0	0	0	0	0	0	0	0	0	0	0	1
13944130J ou 120219004949	59	1	1	1	0	0	0	0	0	0	0	0	0	1	0				0	0	0	0	0	0	0	0	0	0	0	0	0	0	0	0	0	0	0
14040767A	57	1	1	1	0	0	0	0	1	0	0	0	0	0	0				0	0	0	0	0	0	0	0	0	0	0	0	0	0	0	0	0	0	0
3336458K ou 1-2021-9004812/	54	0	1	0	0	1	0	0	0	0	0	0	0	0	0				0	0	0	0	0	0	0	0	0	0	0	0	0	0	0	0	0	1	0
13465915H ou 120219003863	58	0	1	0	0	0	1	0	0	0	0	0	0	0	0				1	0	0	0	0	0	1	0	0	0	0	0	0	0	0	0	0	1	0
14076655F ou 12021900442567	35	1	1	1	0	0	0	1	0	0	0	0	0	0	0				0	0	0	0	0	0	0	0	0	0	0	0	0	0	0	0	0	0	1
13672055E ou 120219003991	37	1	1	1	0	0	0	1	0	0	0	0	0	0	0				1	0	0	0	0	1	0	0	1	0	0	0	0	0	1	0	0	0	1
13610281E	45	1	1	0	0	0	0	0	0	0	0	0	1	0	0				0	0	0	0	0	0	0	0	1	0	0	0	0	0	1	0	0	0	0
14043251D	48	1	1	1	0	0	0	0	1	0	0	0	0	0	0				0	0	0	0	0	0	0	0	1	0	1	0	0	0	0	0	0	0	0
2929154F ou 1-2021-9004813	69	1	1	1	1	0	0	0	0	0	0	0	0	0	1	5	0	0	0	0	0	0	0	0	0	0	0	0	0	0	0	0	0	0	0	1	0
14019328A	54	1	1	1	1	0	0	0	0	0	0	0	0	0	1	10	1	0	1	0	1	0	0	0	0	0	1	0	1	0	0	0	0	0	0	0	1
14207578B	28	1	1	1	0	0	0	0	0	0	0	0	1	0	0				0	0	0	0	0	0	0	0	0	0	0	0	0	0	0	0	0	0	0
14101859J / 12021900349	46	1	1	1	0	0	0	1	0	0	0	0	0	0	0				0	0	0	0	0	0	0	0	0	0	0	0	0	0	0	0	0	0	1
2933159C	36	0	1	1	1	0	0	0	0	0	0	0	0	0	0				1	1	0	0	0	0	0	0	1	0	1	0	0	0	0	0	0	0	0
2722274A ou 1-2021-9003924	60	0	1	1	0	1	0	0	0	0	0	0	0	0	0				1	1	0	0	0	0	0	0	0	0	0	0	0	0	0	0	0	1	0
14186708A / 120219005123	30	1	1	0	0	0	0	1	0	0	0	0	0	0	1	5	0	0	0	0	0	0	0	0	0	0	1	0	0	0	0	0	1	0	0	0	1
14184888E	31	1	1	0	0	0	0	0	0	0	0	0	1	0	0				0	0	0	0	0	0	0	0	1	0	0	0	1	0	0	0	0	0	0
15145468E	69	0	1	1	0	0	0	0	1	0	0	0	0	0	0				0	0	0	0	0	0	0	0	1	0	1	0	0	0	0	0	0	0	0
14111404G / 120219004378	42	1	1	1	0	0	0	1	0	0	0	0	0	0	0				0	0	0	0	0	0	0	0	0	0	0	0	0	0	0	0	0	0	1
13900989I ou 1-2021-9003972	53	0	1	0	0	1	0	0	0	0	0	0	0	0	0				1	1	0	0	0	0	0	0	0	0	0	0	0	0	0	0	0	0	0
14258370E	50	1	1	0	0	0	0	0	1	0	0	0	0	0	1	15	1	0	0	0	0	0	0	0	0	0	1	0	0	0	0	1	0	0	0	0	0
2050949G	60	1	1	1	0	0	0	0	0	0	0	0	1	0	0				0	0	0	0	0	0	0	0	0	0	0	0	0	0	0	0	0	0	0
13820792E ou 120219003960	52	0	1	1	0	1	0	0	0	0	0	0	0	0	0				1	1	0	0	0	0	0	0	0	0	0	0	0	0	0	0	0	1	0
13681434F	55	1	1	1	0	0	0	0	0	0	0	0	1	0	0				0	0	0	0	0	0	0	0	1	0	0	0	0	0	1	0	0	0	0
6165032E	28	1	1	0	0	0	0	0	0	0	0	0	1	0	0				0	0	0	0	0	0	0	0	0	0	0	0	0	0	0	0	0	0	0
13622321C ou 120219005311	41	1	1	1	0	0	0	0	1	0	0	0	0	0	0				1	0	0	0	1	0	0	0	1	0	0	0	0	0	1	0	0	0	0
44141110B ou 1-2021-9003824	26	0	1	0	0	1	0	0	0	0	0	0	0	0	0				1	1	0	0	0	0	0	0	0	0	0	0	0	0	0	0	0	0	0
14110604D	68	0	1	1	0	0	1	0	0	0	0	0	0	0	0				0	0	0	0	0	0	0	0	1	0	1	0	0	0	0	0	0	0	0
13639988A / 120219003772	26	1	1	0	0	0	0	1	0	0	0	0	0	0	1	10	1	0	0	0	0	0	0	0	0	0	1	0	0	0	0	0	1	0	1	0	1
13838129H / 120219004174	46	1	1	0	0	0	0	1	0	0	0	0	0	0	0				0	0	0	0	0	0	0	0	1	0	0	0	1	0	0	0	0	0	1
3164922A ou 120219004846	57	1	1	1	1	0	0	0	0	0	0	0	0	0	1	5	0	0	1	0	0	1	0	0	0	0	0	0	0	0	0	0	0	0	0	0	0
13803102I	32	1	1	0	0	0	0	1	0	0	0	0	0	0	0				0	0	0	0	0	0	0	0	0	0	0	0	0	0	0	0	0	0	1
2370433C ou 120219004664	50	1	1	1	0	0	0	0	0	1	0	0	0	0	0				1	0	0	1	0	0	0	0	0	0	0	0	0	0	0	0	0	0	0
55727994F	31	0	1	1	0	0	0	0	0	0	1	0	0	0	0				0	0	0	0	0	0	0	0	1	0	0	0	1	0	0	0	0	0	0
3351237F	41	1	1	0	1	0	0	0	0	0	0	0	0	0	0				1	0	0	1	0	0	0	0	0	0	0	0	0	0	0	0	0	0	0
2748841B ou 120219003961	60	1	1	0	0	0	1	0	0	0	0	0	0	0	0				1	1	0	0	0	0	0	0	1	0	1	0	0	0	0	0	0	0	0
5086982G	32	1	1	1	0	0	0	1	0	0	0	0	0	0	0				0	0	0	0	0	0	0	0	0	0	0	0	0	0	0	0	0	0	1
13436763E	24	1	1	1	0	0	0	0	0	1	0	0	0	0	1	20	1	1	1	0	0	0	1	0	0	0	1	0	1	0	0	0	0	0	0	0	0
14183446G	54	0	1	1	0	0	1	0	0	0	0	0	0	0	0				1	0	0	0	0	0	1	0	0	0	0	0	0	0	0	0	0	1	0
14015488J / 120219003877	64	1	1	1	0	0	0	0	0	0	0	1	0	0	0				0	0	0	0	0	0	0	0	0	0	0	0	0	0	0	0	0	0	1
3145520D	52	0	1	1	0	1	0	0	0	0	0	0	0	0	0				0	0	0	0	0	0	0	0	0	0	0	0	0	0	0	0	0	0	0
2962806B OU 120219003787	54	1	1	1	0	0	0	0	0	0	0	0	0	1	0				0	0	0	0	0	0	0	0	0	0	0	0	0	0	0	0	0	0	1
13795872B	39	0	1	0	0	1	0	0	0	0	0	0	0	0	0				1	0	0	0	0	0	1	0	0	0	0	0	0	0	0	0	0	0	0
6016212B ou 120219004823	38	0	1	1	0	0	1	0	0	0	0	0	0	0	0				0	0	0	0	0	0	0	0	0	0	0	0	0	0	0	0	0	0	0
4015114C ou 120219005619	63	1	1	0	0	0	0	0	0	0	0	0	0	1	0				0	0	0	0	0	0	0	0	0	0	0	0	0	0	0	0	0	0	1
13494023H ou 120219003934	61	1	1	0	0	1	0	0	0	0	0	0	0	0	0				1	1	0	0	0	0	0	0	0	0	0	0	0	0	0	0	0	0	0
120219004951 ou 120218004339	58	1	1	0	0	0	0	0	0	1	0	0	0	0	0				0	0	0	0	0	0	0	0	0	0	0	0	0	0	0	0	0	0	0
14069635C	49	1	1	0	0	0	0	0	1	0	0	0	0	0	0				0	0	0	0	0	0	0	0	1	0	0	0	1	0	1	0	0	0	0
13775962B	61	1	1	1	0	0	0	0	0	0	0	0	1	0	1	10	1	0	0	0	0	0	0	0	0	0	1	0	0	0	1	0	0	0	0	0	0
2829088D	42	1	1	0	0	0	0	1	0	0	0	0	0	0	1	2.5	0	0	0	0	0	0	0	0	0	0	1	0	1	0	0	0	0	0	0	0	1
13887166G	61	0	1	0	0	0	1	0	0	0	0	0	0	0	0				1	1	0	0	0	0	0	0	1	0	1	0	0	0	0	0	0	0	0
89028067E 0u 120219004842	67	0	1	0	0	0	1	0	0	0	0	0	0	0	0				0	0	0	0	0	0	0	0	1	0	1	0	0	0	0	0	0	0	0
14131018D	65	1	1	1	1	0	0	0	0	0	0	0	0	0	1	5	0	0	1	1	0	0	0	0	0	0	0	0	0	0	0	0	0	0	0	1	1
3240750E	47	1	1	0	1	0	0	0	0	0	0	0	0	0	1	2.5	0	0	0	0	0	0	0	0	0	0	1	0	1	1	0	0	0	0	0	0	0
14224833J	36	1	1	0	1	0	0	0	0	0	0	0	0	0	1	5	0	0	1	0	0	1	0	0	0	0	1	0	1	0	0	0	0	0	0	0	0
2816721K	57	1	1	1	0	0	0	1	0	0	0	0	0	0	1	5	0	0	0	0	0	0	0	0	0	0	1	0	0	0	0	0	1	0	0	0	0
14008723A	44	1	1	1	0	0	0	1	0	0	0	0	0	0	1	5	0	0	0	0	0	0	0	0	0	0	1	0	0	0	1	0	0	0	0	0	1
3078283B ou 120219004953	45	1	1	1	0	0	0	0	0	1	0	0	0	0	1	20	1	1	0	0	0	0	0	0	0	0	0	0	0	0	0	0	0	0	0	0	0
13510993A	61	1	1	1	0	0	0	0	0	0	0	0	1	0	0				0	0	0	0	0	0	0	0	0	0	0	0	0	0	0	0	0	0	0
13854170J	62	1	1	0	1	0	0	0	0	0	0	0	0	0	1	5	0	0	1	1	0	0	0	0	0	0	1	0	0	1	0	0	0	0	0	0	0
2765792D	54	1	1	1	0	0	0	1	0	0	0	0	0	0	0				0	0	0	0	0	0	0	0	0	0	0	0	0	0	0	0	0	0	1
13652726H	63	1	1	1	1	0	0	0	0	0	0	0	0	0	1	15	1	0	1	1	0	0	0	0	0	0	1	0	1	0	0	0	0	0	0	0	0
14118470J	57	1	1	0	0	0	0	0	0	0	0	0	1	0	0				0	0	0	0	0	0	0	0	0	0	0	0	0	0	0	0	0	0	0
14226752J ou 120219003914	36	1	1	0	0	0	1	0	0	0	0	0	0	0	0				1	1	0	0	0	0	0	0	1	0	1	0	0	0	0	0	0	0	0
13439870H ou 1-2021-9003791	46	1	1	1	0	0	0	0	0	1	0	0	0	0	0				0	0	0	0	0	0	0	0	0	0	0	0	0	0	0	0	0	0	0
55375467G	63	1	1	1	1	0	0	0	0	0	0	0	0	0	0				0	0	0	0	0	0	0	0	0	0	0	0	0	0	0	0	0	0	1
14276069I / 120219001251	36	1	1	0	0	0	0	1	0	0	0	0	0	0	1	25	1	1	0	0	0	0	0	0	0	0	1	0	0	0	0	1	0	0	0	0	1
13615512J	63	1	1	1	0	0	1	0	0	0	0	0	0	0	0				0	0	0	0	0	0	0	0	0	0	0	0	0	0	0	0	0	0	0
2979144A	33	1	1	0	0	0	1	0	0	0	0	0	0	0	0				0	0	0	0	0	0	0	0	0	0	0	0	0	0	0	0	0	0	0
13916320B ou 120219005310	28	1	1	0	0	0	0	0	1	0	0	0	0	0	0				0	0	0	0	0	0	0	0	1	0	0	0	1	0	0	0	0	0	0
13984072I	50	1	1	1	0	0	0	1	0	0	0	0	0	0	0				0	0	0	0	0	0	0	0	1	0	0	0	1	0	0	0	0	0	1
2969926A ou 120219004986	42	0	1	1	0	0	1	0	0	0	0	0	0	0	0				0	0	0	0	0	0	0	0	1	0	1	1	0	0	0	0	0	0	0
90902012J	51	0	1	0	0	0	1	0	0	0	0	0	0	0	0				0	0	0	0	0	0	0	0	1	0	1	0	0	0	0	0	0	1	0
14109193C / 120219005048	33	1	1	1	0	0	0	1	0	0	0	0	0	0	1	15	1	0	0	0	0	0	0	0	0	0	1	0	0	0	0	0	1	0	0	0	1
14262408E	29	1	1	0	0	0	0	1	0	0	0	0	0	0	1	7.5	0	0	0	0	0	0	0	0	0	0	1	0	0	0	0	0	1	0	0	0	0
13705717G ou 120219004287	58	1	1	0	0	0	0	1	0	0	0	0	0	0	0				0	0	0	0	0	0	0	0	0	0	0	0	0	0	0	0	0	0	1
13783905J ou 1-2021-9003756	51	1	1	0	0	0	0	0	0	0	0	0	0	1	1	10	1	0	0	0	0	0	0	0	0	0	1	0	0	0	1	0	0	0	0	0	0
33591759F	24	0	1	1	0	0	0	1	0	0	0	0	0	0	0				0	0	0	0	0	0	0	0	0	0	0	0	0	0	0	0	0	0	1
13468602K	44	1	1	1	0	0	0	0	0	0	0	0	1	0	0				0	0	0	0	0	0	0	0	0	0	0	0	0	0	0	0	0	0	0
14262242G	54	1	1	1	0	0	0	1	0	0	0	0	0	0	1	2.5	0	0	0	0	0	0	0	0	0	0	1	0	1	0	0	0	0	0	0	0	1
13848883F ou 120219004730	48	1	1	1	0	0	0	1	0	0	0	0	0	0	0				0	0	0	0	0	0	0	0	1	0	0	0	0	0	1	0	0	0	1
77109949K	56	1	1	1	0	0	0	0	1	0	0	0	0	0	0				0	0	0	0	0	0	0	0	1	0	1	1	0	0	0	0	0	0	0
13898442E	53	1	1	1	0	0	0	0	0	0	0	0	1	0	0				0	0	0	0	0	0	0	0	1	0	0	0	0	0	1	0	0	0	0
2973054J ou 120219003936	55	0	1	1	0	1	0	0	0	0	0	0	0	0	1	5	0	0	1	0	0	0	0	0	1	0	1	0	0	1	0	0	0	0	0	0	0
14116380J	22	1	1	0	0	0	0	1	0	0	0	0	0	0	1	20	1	1	0	0	0	0	0	0	0	0	1	0	0	0	0	0	1	0	1	0	1
6140837E OU 120219004742	21	1	1	0	0	0	0	1	0	0	0	0	0	0	0				0	0	0	0	0	0	0	0	0	0	0	0	0	0	0	0	0	0	1
33002050F ou 120219004961	65	1	1	0	0	0	0	1	0	0	0	0	0	0	1	15	1	0	0	0	0	0	0	0	0	0	1	0	0	0	0	1	0	0	0	0	1
44112192K ou 1-2021-9003901	44	0	1	0	0	1	0	0	0	0	0	0	0	0	0				1	1	0	0	0	0	0	0	0	0	0	0	0	0	0	0	0	0	0
90555959D	40	0	1	1	0	0	0	1	0	0	0	0	0	0	1	5	0	0	0	0	0	0	0	0	0	0	1	0	0	0	0	0	1	0	0	0	1
91249959C	58	0	1	1	1	0	0	0	0	0	0	0	0	0	1	5	0	0	1	0	1	0	0	0	0	0	0	0	0	0	0	0	0	0	0	1	0
120219005647	72	1	1	0	1	0	0	0	0	0	0	0	0	0	0				0	0	0	0	0	0	0	0	1	0	1	0	0	0	0	0	0	0	0
14005787E ou 120219004266	68	1	1	0	1	0	0	0	0	0	0	0	0	0	0				0	0	0	0	0	0	0	0	1	0	1	1	0	0	0	0	0	0	0
13702349E ou 120219004233	70	1	1	0	1	0	0	0	0	0	0	0	0	0	0				0	0	0	0	0	0	0	0	1	0	1	0	0	0	0	0	0	0	0
90465828H	60	1	1	1	0	0	0	0	1	0	0	0	0	0	0				0	0	0	0	0	0	0	0	1	0	0	0	0	0	1	0	0	0	0
3173615A ou 1-2021-9004240	44	1	1	1	1	0	0	0	0	0	0	0	0	0	0				1	0	1	0	0	0	0	0	1	0	1	0	0	0	0	0	0	0	0
6118250H	28	1	1	0	1	0	0	0	0	0	0	0	0	0	0				1	1	0	0	0	0	0	0	1	0	1	0	0	0	0	0	0	0	0
13702729F	38	1	1	0	0	0	0	0	0	0	0	0	1	0	0				0	0	0	0	0	0	0	0	1	0	0	0	0	0	1	0	0	0	0
91204386D	57	1	1	0	0	0	0	0	0	0	0	0	1	0	1	10	1	0	0	0	0	0	0	0	0	0	1	0	0	0	0	0	1	0	0	0	0
3281080F	61	1	1	1	1	0	0	0	0	0	0	0	0	0	0				1	0	0	1	0	0	0	0	1	0	1	0	0	0	0	0	0	0	0
14021211E ou 120219003839	61	0	1	1	0	1	0	0	0	0	0	0	0	0	0				1	0	0	0	0	0	1	0	0	0	0	0	0	0	0	0	0	0	0
2667244A OU 120219004726	48	1	1	0	1	0	0	0	0	0	0	0	0	0	0				1	0	0	1	0	0	0	0	1	0	1	0	0	0	0	0	0	0	0
15096603C ou 120219005120	39	1	1	0	1	0	0	0	0	0	0	0	0	0	1	7.5	0	0	0	0	0	0	0	0	0	0	1	1	1	0	0	0	0	0	0	0	0
14059388C ou 120219003865	35	0	1	1	0	1	0	0	0	0	0	0	0	0	0				1	1	0	0	0	0	0	0	0	0	0	0	0	0	0	0	0	1	0
55725684I ou 1-2021-9003800	38	1	1	1	0	0	0	0	0	0	0	0	0	1	0				0	0	0	0	0	0	0	0	0	0	0	0	0	0	0	0	0	0	1
13878848F	47	1	1	1	0	0	0	1	0	0	0	0	0	0	0				0	0	0	0	0	0	0	0	0	0	0	0	0	0	0	0	0	0	1
15038057A	48	1	1	0	0	0	0	0	1	0	0	0	0	0	0				0	0	0	0	0	0	0	0	1	1	0	0	0	0	0	0	0	0	0
6122929D ou 120219004802	29	1	1	0	1	0	0	0	0	0	0	0	0	0	0				0	0	0	0	0	0	0	0	1	0	1	0	0	0	0	0	0	0	0
13857538E / 120219004399	36	1	1	0	0	0	0	1	0	0	0	0	0	0	0				0	0	0	0	0	0	0	0	0	0	0	0	0	0	0	0	0	0	1
14120309E ou 120219005122	56	1	1	1	1	0	0	0	0	0	0	0	0	0	0				1	0	0	1	0	0	0	0	1	0	0	1	0	0	0	0	0	0	0
13927114I	67	1	1	0	1	0	0	0	0	0	0	0	0	0	1	5	0	0	1	0	0	1	0	0	0	0	1	0	0	1	0	0	0	0	0	0	0
6138931F	20	1	1	1	0	0	0	1	0	0	0	0	0	0	0				0	0	0	0	0	0	0	0	0	0	0	0	0	0	0	0	0	0	1
15098191J ou 120219003843	60	0	1	0	0	0	1	0	0	0	0	0	0	0	0				1	0	0	0	0	0	1	0	1	0	1	0	0	0	0	0	0	0	0
120219005070 ou 55605929G	25	1	1	1	0	0	0	1	0	0	0	0	0	0	1	15	1	0	0	0	0	0	0	0	0	0	1	0	0	0	0	1	0	0	0	0	1
3019267B	67	0	1	0	0	1	0	0	0	0	0	0	0	0	0				0	0	0	0	0	0	0	0	0	0	0	0	0	0	0	0	0	1	0
55577649A	41	1	1	0	0	0	0	0	0	0	1	0	0	0	0				0	0	0	0	0	0	0	0	1	0	1	0	0	0	0	0	0	0	0
4027449E ou 120219005413	62	0	1	0	0	1	0	0	0	0	0	0	0	0	0				0	0	0	0	0	0	0	0	0	0	0	0	0	0	0	0	0	0	0
55718501I	34	1	1	0	0	0	0	1	0	0	0	0	0	0	0				0	0	0	0	0	0	0	0	1	0	0	0	0	0	1	0	0	0	0
91211269I ou 120219004983	36	1	1	0	0	0	0	0	0	0	0	1	0	0	0				0	0	0	0	0	0	0	0	0	0	0	0	0	0	0	0	0	0	1
14036148F	43	0	1	0	0	1	0	0	0	0	0	0	0	0	0				0	0	0	0	0	0	0	0	0	0	0	0	0	0	0	0	0	1	0
14067777F	43	1	1	0	1	0	0	0	0	0	0	0	0	0	1	10	1	0	1	1	0	0	0	0	0	0	1	0	0	1	0	0	0	0	0	0	0
3275436G	69	0	1	0	0	1	0	0	0	0	0	0	0	0	0				0	0	0	0	0	0	0	0	0	0	0	0	0	0	0	0	0	1	0
2797262E ou 1-2021-9004289	58	1	1	1	1	0	0	0	0	0	0	0	0	0	0				0	0	0	0	0	0	0	0	1	0	1	1	0	0	0	0	0	0	0
5266547F	60	1	1	1	0	0	1	0	0	0	0	0	0	0	1	5	0	0	1	1	0	0	0	0	0	0	1	0	1	0	0	0	0	0	0	0	0
13622185K ou 1-2021-9004244	66	1	1	1	1	0	0	0	0	0	0	0	0	0	1	5	0	0	0	0	0	0	0	0	0	0	1	0	1	0	0	0	0	0	0	0	0
14164815H ou 120219003915	43	1	1	0	0	1	0	0	0	0	0	0	0	0	0				1	1	0	0	0	0	0	0	1	0	0	0	1	0	0	0	0	0	0
33596617J	22	1	1	1	0	0	0	1	0	0	0	0	0	0	1	30	1	1	1	0	0	0	0	1	0	0	1	0	0	0	0	0	1	0	0	0	1
13980456D	66	1	1	0	1	0	0	0	0	0	0	0	0	0	0				0	0	0	0	0	0	0	0	1	0	1	0	0	0	0	0	0	0	0
2345321E	60	1	1	1	1	0	0	0	0	0	0	0	0	0	1	5	0	0	0	0	0	0	0	0	0	0	1	0	1	0	0	0	0	0	0	0	0
14084616J	42	1	1	0	1	0	0	0	0	0	0	0	0	0	1	2.5	0	0	0	0	0	0	0	0	0	0	1	0	1	1	0	0	0	0	0	0	0
13929771D ou 120219004617	70	1	1	1	0	1	0	0	0	0	0	0	0	0	0				1	1	0	0	0	0	0	0	1	0	1	0	0	0	0	0	0	0	0
2424649K / 120219003888	46	1	1	0	0	0	0	0	0	0	0	1	0	0	1	10	1	0	0	0	0	0	0	0	0	0	1	0	0	0	0	0	1	0	0	0	0
14274897B ou120219004926	60	1	1	0	0	0	0	0	0	1	0	0	0	0	1	20	1	1	0	0	0	0	0	0	0	0	1	0	0	0	0	0	1	0	0	0	0
14194353K ou 120219005132	66	1	1	1	1	0	0	0	0	0	0	0	0	0	0				0	0	0	0	0	0	0	0	1	0	1	0	0	0	0	0	0	0	0
77103109H / 120219005058	38	1	1	0	0	0	0	1	0	0	0	0	0	0	0				0	0	0	0	0	0	0	0	1	0	0	0	1	0	0	0	0	0	1
13721510H	35	0	1	0	0	0	0	1	0	0	0	0	0	0	0				0	0	0	0	0	0	0	0	0	0	0	0	0	0	0	0	0	0	1
2236991A ou 120219005403	65	1	1	0	1	0	0	0	0	0	0	0	0	0	0				0	0	0	0	0	0	0	0	1	1	0	1	0	0	0	0	0	0	0
14123044F ou 120219004316	53	1	1	1	0	0	0	1	0	0	0	0	0	0	0				0	0	0	0	0	0	0	0	0	0	0	0	0	0	0	0	0	0	1
13651065H ou 1-2021-9005085	48	0	1	1	0	1	0	0	0	0	0	0	0	0	0				0	0	0	0	0	0	0	0	0	0	0	0	0	0	0	0	0	1	0
14180120B ou 120219004831	56	1	1	1	0	0	0	0	0	1	0	0	0	0	0				0	0	0	0	0	0	0	0	0	0	0	0	0	0	0	0	0	0	0
13745835H ou 120219004870	54	0	1	0	1	0	0	0	0	0	0	0	0	0	1	2.5	0	0	1	0	0	0	1	0	0	0	1	0	1	0	0	0	0	0	0	0	0
3157258E	66	1	1	0	1	0	0	0	0	0	0	0	0	0	0				1	0	1	0	0	0	0	0	1	0	0	1	0	0	0	0	0	0	0
2581755B	63	1	1	1	1	0	0	0	0	0	0	0	0	0	1	5	0	0	0	0	0	0	0	0	0	0	0	0	0	0	0	0	0	0	0	1	1
6170070C	22	1	1	1	1	0	0	0	0	0	0	0	0	0	0				1	1	0	0	0	0	0	0	1	0	1	0	0	0	0	0	0	0	0
13957189I / 120219003806	32	1	1	1	0	0	0	0	0	0	0	1	0	0	1	15	1	0	0	0	0	0	0	0	0	0	1	0	0	0	1	0	0	0	0	0	1
55381269E / 120219004665	56	1	1	1	0	0	0	1	0	0	0	0	0	0	0				0	0	0	0	0	0	0	0	0	0	0	0	0	0	0	0	0	0	1
13774570K	53	1	1	1	1	0	0	0	0	0	0	0	0	0	1	5	0	0	1	1	0	0	0	0	0	0	0	0	0	0	0	0	0	0	0	1	0
13930578K	55	1	1	0	1	0	0	0	0	0	0	0	0	0	0				1	0	0	1	0	0	0	0	1	0	0	1	0	0	0	0	0	0	0
3070550I ou 120219005333	63	1	1	0	1	0	0	0	0	0	0	0	0	0	1	5	0	0	1	0	1	0	0	0	0	0	1	0	0	1	0	0	0	0	0	0	0
3298324K	55	1	1	0	0	1	0	0	0	0	0	0	0	0	0				0	0	0	0	0	0	0	0	0	0	0	0	0	0	0	0	0	0	0
13814264G ou 120219003770	31	0	1	1	0	0	0	0	0	0	0	0	0	1	0				0	0	0	0	0	0	0	0	0	0	0	0	0	0	0	0	0	0	0
2866678G ou 120219004790	52	0	1	1	0	0	0	1	0	0	0	0	0	0	1	20	1	1	0	0	0	0	0	0	0	0	1	0	0	0	0	0	1	0	0	0	1
13852887D	43	1	1	0	0	0	0	0	0	0	0	0	0	1	0				0	0	0	0	0	0	0	0	0	0	0	0	0	0	0	0	0	0	1
2798661G	59	0	1	0	0	0	0	1	0	0	0	0	0	0	0				0	0	0	0	0	0	0	0	1	0	0	0	1	0	0	0	0	0	1
44127143E	53	0	1	1	0	0	1	0	0	0	0	0	0	0	1	10	1	0	1	0	0	0	0	0	1	0	1	0	0	1	0	0	0	0	0	1	0
3050933H	62	0	1	1	0	0	1	0	0	0	0	0	0	0	0				1	0	0	0	0	0	0	0	1	0	1	0	0	0	0	0	0	0	0
13895087H ou 120219003953	54	0	1	1	0	0	1	0	0	0	0	0	0	0	0				1	1	0	0	0	0	0	0	0	0	0	0	0	0	0	0	0	0	0
55457326H ou 120219003777	53	1	1	1	0	0	0	0	0	0	0	0	0	1	0				0	0	0	0	0	0	0	0	1	0	1	0	0	0	0	0	0	0	1
14154196F	53	1	1	0	0	0	0	0	0	0	0	0	1	0	0				0	0	0	0	0	0	0	0	1	0	0	1	0	0	0	0	0	0	1
13540633B / 120219003876	53	1	1	1	0	0	0	0	0	0	0	1	0	0	0				0	0	0	0	0	0	0	0	1	0	1	0	0	0	0	0	0	0	0
90417599G ou 1-2021-9003919	40	1	1	0	0	0	1	0	0	0	0	0	0	0	1	5	0	0	1	1	0	0	0	0	0	0	0	0	0	0	0	0	0	0	0	0	0
14103254G	59	1	1	1	1	0	0	0	0	0	0	0	0	0	1	10	1	0	1	1	0	0	0	0	0	0	1	0	0	1	0	0	0	0	0	0	0
13717847K / 120219004747	37	0	1	1	0	0	0	1	0	0	0	0	0	0	0				0	0	0	0	0	0	0	0	0	0	0	0	0	0	0	0	0	0	1
13983867B	43	1	1	0	0	0	0	1	0	0	0	0	0	0	1	4	0	0	0	0	0	0	0	0	0	0	1	0	0	0	1	0	0	0	0	0	0
14231029D ou 120219004352	61	1	1	0	0	0	0	1	0	0	0	0	0	0	1	20	1	1	0	0	0	0	0	0	0	0	0	0	0	0	0	0	0	0	0	0	1
14228486J	27	0	1	1	0	0	0	0	1	0	0	0	0	0	0				0	0	0	0	0	0	0	0	1	0	1	0	0	0	0	0	0	0	0
120219008569 ou 1-2021-9004711	66	1	1	0	0	1	0	0	0	0	0	0	0	0	0				1	1	0	0	0	0	0	0	1	0	1	0	0	0	0	0	0	0	0
3098964K	56	1	1	0	1	0	0	0	0	0	0	0	0	0	0				1	0	1	0	0	0	0	0	1	0	1	0	0	0	0	0	0	0	0
77085216H ou 120219004419	51	1	1	0	0	0	0	1	0	0	0	0	0	0	0				0	0	0	0	0	0	0	0	0	0	0	0	0	0	0	0	0	0	1
120219005109 ou 120218004367	33	1	1	1	0	0	1	0	0	0	0	0	0	0	0				1	0	0	0	0	0	1	0	1	0	0	0	0	0	0	1	0	0	0
14189348A / 120219004972	33	1	1	1	0	0	0	1	0	0	0	0	0	0	0				0	0	0	0	0	0	0	0	1	0	0	0	1	0	0	0	0	0	1
14216806A ou 1-2021-9005005	34	1	1	1	0	0	0	1	0	0	0	0	0	0	1	5	0	0	0	0	0	0	0	0	0	0	1	0	1	0	0	0	0	0	0	0	0
13506786G	58	1	1	1	0	0	0	1	0	0	0	0	0	0	1	10	1	0	0	0	0	0	0	0	0	0	1	0	1	0	1	0	0	0	0	0	0
91157094J	55	1	1	1	1	0	0	0	0	0	0	0	0	0	1	20	1	1	0	0	0	0	0	0	0	0	1	1	0	0	0	0	0	0	0	0	0
6067683F ou 120219004149	35	1	1	0	0	0	0	1	0	0	0	0	0	0	1	5	0	0	0	0	0	0	0	0	0	0	1	0	0	0	0	0	1	0	0	0	1
13875161F / 120219004359	54	1	1	0	0	0	0	1	0	0	0	0	0	0	0				0	0	0	0	0	0	0	0	0	0	0	0	0	0	0	0	0	0	1
13896393C ou 1-2021-9004242	72	1	1	1	1	0	0	0	0	0	0	0	0	0	1	5	0	0	0	0	0	0	0	0	0	0	1	0	1	0	0	0	0	0	0	0	0
13846218A ou 1-2021-9003910	47	0	1	1	0	1	0	0	0	0	0	0	0	0	0				1	1	0	0	0	0	0	0	0	0	0	0	0	0	0	0	0	1	0
3345393G	43	1	1	0	1	0	0	0	0	0	0	0	0	0	1	15	1	0	1	0	0	1	0	0	0	0	1	0	0	0	0	0	1	0	0	0	0
14087218I	54	1	1	1	0	0	0	1	0	0	0	0	0	0	1	10	1	0	0	0	0	0	0	0	0	0	1	0	1	0	1	0	0	0	0	0	0
3315666H ou 1-2021-9003875	70	1	1	1	0	0	0	0	0	0	0	1	0	0	0				0	0	0	0	0	0	0	0	0	0	0	0	0	0	0	0	0	0	0
3363016E ou 120219005133	60	1	1	0	1	0	0	0	0	0	0	0	0	0	1	5	0	0	0	0	0	0	0	0	0	0	1	0	1	0	0	0	0	0	0	0	0
4064870B ou 120219003816	38	0	1	0	0	1	0	0	0	0	0	0	0	0	0				1	1	0	0	0	0	0	0	0	0	0	0	0	0	0	0	0	0	0
55491652H	50	1	1	1	0	0	0	0	0	0	0	0	1	0	0				0	0	0	0	0	0	0	0	0	0	0	0	0	0	0	0	0	0	1
13665407D ou 120219005017	41	1	1	0	0	0	0	1	0	0	0	0	0	0	0				0	0	0	0	0	0	0	0	1	0	0	0	0	0	1	0	0	0	1
2697113H	57	1	1	0	0	0	0	1	0	0	0	0	0	0	0				0	0	0	0	0	0	0	0	0	0	0	0	0	0	0	0	0	0	1
14156084E	37	0	1	0	0	1	0	0	0	0	0	0	0	0	0				0	0	0	0	0	0	0	0	0	0	0	0	0	0	0	0	0	0	0
14112099H	42	1	1	1	0	0	0	0	0	0	0	0	1	0	0				0	0	0	0	0	0	0	0	1	0	0	0	0	0	1	0	0	0	0
13695940E / 120219003809	39	1	1	0	0	0	0	0	0	0	0	1	0	0	0				0	0	0	0	0	0	0	0	1	0	0	0	1	0	0	0	0	0	1
13541825A ou 120219004763	59	0	1	0	0	0	0	1	0	0	0	0	0	0	0				0	0	0	0	0	0	0	0	0	0	0	0	0	0	0	0	0	0	1
2383432E ou 1-2021-9005161	69	1	1	0	1	0	0	0	0	0	0	0	0	0	0				0	0	0	0	0	0	0	0	1	0	0	1	0	0	0	0	0	0	0
2604415H	71	1	1	0	1	0	0	0	0	0	0	0	0	0	1	5	0	0	0	0	0	0	0	0	0	0	1	0	1	1	0	0	0	0	0	0	0
14096067B ou 120219004795	62	1	1	0	1	0	0	0	0	0	0	0	0	0	1	10	1	0	1	0	1	0	0	0	0	0	0	0	0	0	0	0	0	0	0	1	0
2762974D	68	1	1	0	0	0	1	0	0	0	0	0	0	0	0				0	0	0	0	0	0	0	0	1	0	1	0	0	0	0	0	0	0	0
13954263J	61	1	1	0	0	0	0	0	1	0	0	0	0	0	0				0	0	0	0	0	0	0	0	1	0	0	0	0	0	1	0	0	0	0
14171087D ou 120219004417	47	1	1	1	0	0	0	1	0	0	0	0	0	0	0				0	0	0	0	0	0	0	0	0	0	0	0	0	0	0	0	0	0	1
2995532I	56	0	1	1	0	1	0	0	0	0	0	0	0	0	0				0	0	0	0	0	0	0	0	0	0	0	0	0	0	0	0	0	0	0
14040643D ou 120219004280	57	1	1	0	1	0	0	0	0	0	0	0	0	0	1	5	0	0	1	0	0	1	0	0	0	0	1	0	1	0	0	0	0	0	0	0	0
13707518D ou 120219003836	35	1	1	1	0	1	0	0	0	0	0	0	0	0	0				1	1	0	0	0	0	0	0	0	0	0	0	0	0	0	0	0	1	0
12021 9004680 ou 120218004261	58	0	1	1	0	1	0	0	0	0	0	0	0	0	0				0	0	0	0	0	0	0	0	0	0	0	0	0	0	0	0	0	1	0
44103545H	61	0	1	1	0	1	0	0	0	0	0	0	0	0	0				1	1	0	0	0	0	0	0	0	0	0	0	0	0	0	0	0	0	0
3078084I	65	0	1	1	0	0	0	0	0	1	0	0	0	0	0				0	0	0	0	0	0	0	0	0	0	0	0	0	0	0	0	0	0	0
2291160J ou 120219004743	61	1	1	1	0	0	1	0	0	0	0	0	0	0	0				1	0	0	0	0	0	1	0	1	0	0	1	0	0	0	0	0	0	0
13987565G	64	1	1	0	1	0	0	0	0	0	0	0	0	0	0				0	0	0	0	0	0	0	0	1	0	0	1	0	0	0	0	0	0	0
2905220C	55	1	1	1	0	0	0	0	1	0	0	0	0	0	0				0	0	0	0	0	0	0	0	0	0	0	0	0	0	0	0	0	0	0
89050221D ou 120219004679	58	0	1	0	0	1	0	0	0	0	0	0	0	0	0				0	0	0	0	0	0	0	0	0	0	0	0	0	0	0	0	0	0	0
3083525C / 1202190005111	52	1	1	0	0	0	0	1	0	0	0	0	0	0	1	2.5	0	0	0	0	0	0	0	0	0	0	1	0	0	0	1	0	0	0	0	0	1
14098880E	48	1	1	1	0	0	1	0	0	0	0	0	0	0	1	10	1	0	1	0	0	0	0	0	1	0	1	0	1	0	0	0	0	0	0	0	0
15076916H OU 120219005292	56	0	1	0	0	0	0	0	1	0	0	0	0	0	1	10	1	0	0	0	0	0	0	0	0	0	1	0	0	1	0	0	0	0	0	0	1
13992282B /120219005031	41	0	1	0	1	0	0	0	0	0	0	0	0	0	1	5	0	0	0	0	0	0	0	0	0	0	1	1	1	0	0	0	0	0	0	0	0
13920786H / 120219003832	47	1	1	0	0	0	0	0	0	0	0	1	0	0	0				0	0	0	0	0	0	0	0	0	0	0	0	0	0	0	0	0	0	0
3066888K ou 120219004849	55	0	1	0	0	1	0	0	0	0	0	0	0	0	0				0	0	0	0	0	0	0	0	0	0	0	0	0	0	0	0	0	0	0
2678320G	31	0	1	0	0	0	0	1	0	0	0	0	0	0	0				0	0	0	0	0	0	0	0	1	0	0	0	1	0	0	0	0	0	1
13722564F / 120219004375	33	1	1	0	0	0	0	1	0	0	0	0	0	0	0				0	0	0	0	0	0	0	0	0	0	0	0	0	0	0	0	0	0	0
14076651J ou 120219005291	55	1	1	1	0	0	0	0	1	0	0	0	0	0	0				0	0	0	0	0	0	0	0	1	0	1	0	0	0	0	0	0	0	0
14168972B / 120219005029	23	1	1	0	0	0	0	1	0	0	0	0	0	0	1	15	1	0	0	0	0	0	0	0	0	0	0	0	0	0	0	0	0	0	0	0	1
14175880C / 120219005020	42	1	1	0	0	0	0	0	1	0	0	0	0	0	0				0	0	0	0	0	0	0	0	1	0	0	0	1	0	0	0	0	0	0
90531545D ou 120219005305	35	0	1	0	0	0	0	0	1	0	0	0	0	0	0				0	0	0	0	0	0	0	0	0	0	0	0	0	0	0	0	0	0	0
14172260D	29	1	1	0	0	0	0	0	0	0	0	0	1	0	0				0	0	0	0	0	0	0	0	0	0	0	0	0	0	0	0	0	0	0
13911832B	42	1	1	0	0	0	0	1	0	0	0	0	0	0	0				0	0	0	0	0	0	0	0	1	0	0	0	0	0	1	0	0	0	1
14076688E	52	1	1	0	0	0	0	0	0	0	0	0	1	0	0				0	0	0	0	0	0	0	0	1	0	0	0	0	0	1	0	0	0	0
13862665C / 120219004416	36	1	1	0	0	0	0	1	0	0	0	0	0	0	0				0	0	0	0	0	0	0	0	1	0	0	0	0	0	1	0	0	0	1
44129675H	45	1	1	1	0	0	1	0	0	0	0	0	0	0	0				0	0	0	0	0	0	0	0	1	0	0	1	0	0	0	0	0	0	0
88252712C	47	1	1	1	0	1	0	0	0	0	0	0	0	0	0				0	0	0	0	0	0	0	0	0	0	0	0	0	0	0	0	0	1	0
14069776H ou 120219004158	37	1	1	0	0	0	0	1	0	0	0	0	0	0	1	10	1	0	0	0	0	0	0	0	0	0	1	0	1	0	0	0	0	0	0	0	0
				425	228	107	89	206	40	32	19	36	36	35	302	5	116	27	296	126	43	46	17	26	34	4	513	20	209	115	90	6	109	9	10	72	239
				0.513285	0.275362	0.129227	0.107488	0.248792	0.0483092	0.0386473	0.0229469	0.0434783	0.0434783	0.0422705	0.364734	0.5	0.140097	0.0326087	0.357488	0.152174	0.0519324	0.0555556	0.0205314	0.031401	0.0410628	0.00483092	0.619565	0.0241546	0.252415	0.138889	0.108696	0.00724638	0.131643	0.0108696	0.0120773	0.0869565	0.288647
																40

## Sheet: Table 2
ID	ARD, yes=1, no=0	IgG_D69, yes=1, no=0	IgG level D69	Ln(IgG) D69	NAb activity D69	Nab positivity_D69	IgG level D210	Ln(IgG level D210)	IgG_D210, yes=1, no=0	NAb activity D210	Nab positivity_D210
120218004503 - 120219005463	0	1	66.1	4.19117	15	0	18	2.89037	1	15	0
6039041H	0	1	34.1	3.5293	15	0	5.1	1.62924	0	15	0
14267868A	0	0	14.2	2.65324	15	0	5.6	1.72277	0	15	0
55389869G ou 120219004629	0	1	82.2	4.40916	15	0	10.1	2.31254	0	15	0
13883980F ou 120219004521	0	1	52	3.95124	15	0	11.8	2.4681	0	15	0
120218004423 ou 120219005228	0	1	47.6	3.86283	15	0	15.8	2.76001	1	15	0
3218712D	0	1	129	4.85981	15	0	69.5	4.24133	1	15	0
3116714H	0	1	39.2	3.66868	15	0	15.5	2.74084	1	15	0
79024280G ou 120219004927	0	1	19.7	2.98062	15	0	7	1.94591	0	15	0
55506565F 7 120219004572	0	1	91.9	4.5207	15	0	11.8	2.4681	0	15	0
55723980K	0	0	14.3	2.66026	15	0	9.2	2.2192	0	15	0
6132348F ou 120219005151	0	0	13.4	2.59525	15	0	4.2	1.43508	0	15	0
77136810H	0	1	37.2	3.61631	15	0	7	1.94591	0	15	0
90914428B	0	0	6.9	1.93152	15	0	4.6	1.52606	0	15	0
14075542J	0	1	59.8	4.09101	15	0	10.2	2.32239	0	15	0
55496251K	0	1	35.9	3.58074	15	0	7.4	2.00148	0	15	0
14247309F	0	1	94.1	4.54436	15	0	19.8	2.98568	1	15	0
90422959K ou 120219005263	0	1	34.2	3.53223	15	0	1.9	0.641854	0	15	0
6140850F	0	1	32.8	3.49043	15	0	8.5	2.14007	0	15	0
1520208000218 ou 120219005484	0	1	25.1	3.22287	15	0	10.6	2.36085	0	15	0
13753760A ou 120219004975	0	1	22.1	3.09558	15	0	11.1	2.40695	0	15	0
5359252D ou 1-2021-9004634	0	1	89.3	4.492	15	0	84.5	4.43675	1	35.5	1
79013075B	0	1	45.5	3.81771	15	0	59.7	4.08933	1	44.8	1
2142275H ou 1-2021-9004633	0	1	25.4	3.23475	15	0	33.5	3.51155	1	50.7	1
14179981K ou 1-2021-9004717	0	1	53.6	3.98155	15	0	998	6.90575	1	92.2	1
120158018327 / 120219004570 / 79020359A	0	1	50.7	3.92593	15	0	25.9	3.25424	1	94.3	1
36834 ou 120219004941	0	1	105	4.65396	30.3	1	48.3	3.87743	1	15	0
120218004259 ou 1-2021-9004674	0	1	58.5	4.06903	30.3	1	23	3.13549	1	15	0
120218004243 ou 120219004643	0	1	39.8	3.68387	30.4	1	16.7	2.81541	1	15	0
55479267J	0	1	60.1	4.09601	32.3	1	12.2	2.50144	0	15	0
14028624C	0	0	6	1.79176	33	1	1.9	0.641854	0	15	0
14120175G	0	1	104	4.64439	34.8	1	9.9	2.29253	0	72.4	1
120219005553 OU 120208034825	0	1	47.8	3.86703	35	1	98.7	4.59208	1	57.1	1
120219005503	0	1	50.5	3.92197	35.1	1	26.2	3.26576	1	33.1	1
120219004513 ou 120219005511 OU 120218004531	0	1	55.4	4.01458	35.6	1	6	1.79176	0	15	0
14068811J - 120219005337	0	1	57.1	4.0448	36.7	1	13.3	2.58776	0	15	0
3276609K ou 120219004628	0	1	62.3	4.13196	37.1	1	9.4	2.24071	0	15	0
13548996F	0	1	34	3.52636	37.2	1	511	6.23637	1	96.6	1
2997106I ou 120219004588	0	1	23.4	3.15274	39.4	1	15	2.70805	1	15	0
120058013224 / 1219005202	0	1	54.2	3.99268	39.8	1	23.9	3.17388	1	15	0
2381639K ou 120219004671	0	1	41.6	3.7281	40.1	1	20	2.99573	1	15	0
14106041F	0	1	53.3	3.97594	40.3	1	21.2	3.054	1	15	0
14117577D ou 120219004905	0	1	72	4.27667	40.4	1	142	4.95583	1	74.1	1
120219004807 ou 620208000093	0	1	81.8	4.40428	40.8	1	16.2	2.78501	1	15	0
14143129B	0	1	149	5.00395	40.9	1	84.8	4.4403	1	67.9	1
55484380D ou 1-2021-9004602	0	1	46.7	3.84374	42.4	1	10.2	2.32239	0	15	0
2595935G	0	1	54.6	4.00003	42.8	1	62.3	4.13196	1	15	0
120218004413 ou 120219005212	0	1	45.8	3.82428	42.9	1	22.6	3.11795	1	15	0
120218004549 ou 120219005533	0	1	35.1	3.5582	43.3	1	8.8	2.17475	0	15	0
91385844D ou 120219005209	0	1	60.1	4.09601	44.2	1	102	4.62497	1	90.8	1
13628220K ou 120219004556	0	1	61.7	4.12228	44.5	1	12.8	2.54945	0	15	0
120208015483 ou 120219005457	0	1	82.7	4.41522	45	1	37	3.61092	1	15	0
13545276K	0	1	77.6	4.35157	45.6	1	15.2	2.7213	1	15	0
120218004309 ou 1-2021-9004881	0	1	56.2	4.02892	45.6	1	22.7	3.12236	1	15	0
88204665I	0	1	36	3.58352	46.2	1	116	4.75359	1	33.3	1
120219005257 / 120218004443	0	1	39	3.66356	46.8	1	9.9	2.29253	0	15	0
120178009067 / 120219005169	0	1	125	4.82831	47.3	1	88.9	4.48751	1	79	1
88247519G	0	1	48.8	3.88773	47.6	1	23.3	3.14845	1	15	0
2203815C	0	1	23.5	3.157	48	1	9.4	2.24071	0	15	0
79021341G ou 120219004553	0	1	43.6	3.77506	48	1	1070	6.97541	1	97.5	1
14150366E	0	1	140	4.94164	48.4	1	582	6.36647	1	97.4	1
2337327F ou 120219005266	0	1	54.7	4.00186	50.4	1	9.9	2.29253	0	15	0
2557222K ou 120219004591	0	1	85.6	4.44969	51.1	1	14.3	2.66026	0	15	0
13506729K	0	1	66.8	4.2017	51.6	1	595	6.38856	1	96	1
120208008337 ou 1-2021-9004597	0	1	44.5	3.79549	51.8	1	665	6.49979	1	88	1
120219005157 OU 120208017811	0	1	67.7	4.21509	51.9	1	6	1.79176	0	15	0
14118498G ou 120219005264	0	1	38	3.63759	52.4	1	327	5.78996	1	95.1	1
14026621E	0	1	74.7	4.31348	53.2	1	17.3	2.85071	1	15	0
79024082B	0	1	62	4.12713	53.6	1	15.6	2.74727	1	15	0
14092202D ou 120219004590	0	1	63	4.14313	54.1	1	10.4	2.34181	0	15	0
60037863D ou 120219004677	0	1	68.6	4.22829	54.1	1	17.2	2.84491	1	15	0
120219005261 ou 120218004449	0	1	81.7	4.40305	54.2	1	28.1	3.33577	1	15	0
60035960B	0	1	97	4.57471	55.1	1	55.7	4.01998	1	31.5	1
90931853G	0	1	130	4.86753	55.2	1	80.6	4.3895	1	87.8	1
120218004605 ou 120219005609	0	1	47.9	3.86912	55.9	1	47.9	3.86912	1	15	0
120208013945 ou 1-2021-9004376	0	1	73.6	4.29865	56.4	1	21.2	3.054	1	15	0
120218004255 ou 1-2021-9004662	0	1	99.3	4.59815	56.7	1	42.1	3.74005	1	15	0
120218004407 ou 120219005196	0	1	233	5.45104	56.7	1	91.6	4.51743	1	41.2	1
120219004599 ou 79009446C	0	1	50.5	3.92197	56.8	1	11.6	2.45101	0	15	0
120218004439 ou 120219005252	0	1	50.6	3.92395	57	1	11.1	2.40695	0	15	0
14030951H ou 120219004589	0	1	67.9	4.21804	57.7	1	31.4	3.44681	1	37.3	1
120218004599 ou 120219005602	0	1	41.9	3.73529	57.8	1	9.9	2.29253	0	15	0
90755427J ou 1-2021-9004564	0	1	128	4.85203	57.9	1	14.9	2.70136	0	15	0
13817724F ou 10219005272	0	1	74.7	4.31348	58.2	1	22.9	3.13114	1	15	0
3309757C ou 120219005113	0	1	122	4.80402	58.6	1	39.2	3.66868	1	15	0
90089320J ou 120219004574	0	1	92.2	4.52396	60.3	1	2850	7.95507	1	97.1	1
7044574I	0	1	103	4.63473	60.4	1	31.7	3.45632	1	15	0
79021584F ou 120219005141	0	1	75.1	4.31882	60.5	1	293	5.68017	1	92.6	1
3346382F ou 120219005075	0	1	61.2	4.11415	60.6	1	5.8	1.75786	0	15	0
79023578F	0	1	79.5	4.37576	60.6	1	45	3.80666	1	15	0
44142153D	0	1	66.8	4.2017	61.2	1	1750	7.46737	1	97.6	1
15104980E	0	1	64.8	4.17131	61.7	1	27.2	3.30322	1	15	0
120208034695 ou 120219005168	0	1	42	3.73767	61.7	1	122	4.80402	1	66.1	1
77139937I	0	1	95.5	4.55913	62.5	1	9.5	2.25129	0	15	0
44128527H ou 1-2021-90046546	0	1	26.4	3.27336	62.6	1	4.3	1.45862	0	15	0
15130610G ou 120219004632	0	1	55.7	4.01998	62.8	1	17	2.83321	1	15	0
120218004453 ou 120219005274	0	1	33.7	3.5175	63	1	41.9	3.73529	1	56	1
90610283E ou 1-2021-9004658	0	1	59.8	4.09101	63.1	1	28.1	3.33577	1	15	0
120219005623	0	1	82.2	4.40916	63.9	1	19.1	2.94969	1	15	0
13883216E ou 120219005541	0	1	109	4.69135	64	1	21.6	3.07269	1	15	0
14229887J	0	1	115	4.74493	64.9	1	33.1	3.49953	1	15	0
120208011621 ou 1-2021-9005149	0	1	116	4.75359	65	1	57.4	4.05004	1	30.4	1
120218004241 ou 120219004642	0	1	123	4.81218	65.9	1	108	4.68213	1	39.1	1
13575714D	0	1	65.9	4.18814	66.1	1	14.3	2.66026	0	15	0
60031446I ou 120219004914	0	1	100	4.60517	68	1	43.2	3.76584	1	15	0
90743348A ou 120219005582	0	1	107	4.67283	68	1	1130	7.02997	1	96.8	1
90585181F ou 1-2021-9004611	0	1	213	5.36129	68.2	1	132	4.8828	1	86.2	1
13849086H	0	1	141	4.94876	70.7	1	107	4.67283	1	63.6	1
120218004547 ou 120219005534	0	1	52	3.95124	71.2	1	13	2.56495	0	15	0
2182749B	0	1	73.2	4.2932	71.3	1	14.6	2.68102	0	15	0
14137159A	0	1	127	4.84419	71.5	1	47.8	3.86703	1	15	0
55598346J	0	1	70	4.2485	71.9	1	35.7	3.57515	1	92.8	1
120218004425	0	1	82.2	4.40916	72.7	1	5	1.60944	0	15	0
3150294J	0	1	325	5.78383	72.8	1	170	5.1358	1	65.4	1
90752282I	0	1	178	5.18178	73.3	1	123	4.81218	1	76.8	1
120208013245 ou 1-2021-9004906	0	1	264	5.57595	73.4	1	230	5.43808	1	83	1
14200764C	0	1	81.9	4.4055	73.6	1	27.8	3.32504	1	15	0
120208015421/ 120219005436	0	1	62.9	4.14155	73.8	1	171	5.14166	1	65.7	1
2848970E OU 120219005443	0	1	76.2	4.33336	74.2	1	17.6	2.8679	1	15	0
79013466J ou 1-2021-9004843	0	1	95.1	4.55493	74.4	1	136	4.91265	1	87.4	1
14107074K	0	1	215	5.37064	74.7	1	181	5.1985	1	77.3	1
3142925I ou 1-2021-9005606	0	1	57.9	4.05872	75.7	1	13.6	2.61007	0	15	0
120208008339 / 120219004560	0	1	114	4.7362	76.5	1	65.8	4.18662	1	15	0
61892 ou 120219005625	0	1	73.1	4.29183	76.6	1	65,5	4.18205	1	34.5	1
3262308F	0	1	113	4.72739	77.7	1	39.9	3.68638	1	48.2	1
90791890I ou 1-2021-9005092	0	1	69.5	4.24133	77.9	1	16.2	2.78501	1	15	0
120219008596 ou 120218004217	0	1	85.8	4.45202	78.4	1	16.3	2.79117	1	15	0
13549711E	0	1	101	4.61512	78.4	1	61.2	4.11415	1	58.7	1
77116870B	0	1	111	4.70953	78.6	1	11.2	2.41591	0	15	0
120219005166	0	1	125	4.82831	79.4	1	25.3	3.2308	1	15	0
55469605I ou 1-2021-9004638	0	1	126	4.83628	79.9	1	73.7	4.3	1	51.8	1
90673439J ou 1-2021-9004650	0	1	95.9	4.56331	80	1	67.3	4.20916	1	49.9	1
13958421G ou 120219005163	0	1	112	4.7185	80.4	1	72.6	4.28496	1	35	1
13739225J	0	1	188	5.23644	80.7	1	80.2	4.38452	1	69.4	1
79001511I ou 120219005524	0	1	88.3	4.48074	82.5	1	16.3	2.79117	1	15	0
44133794A ou 120219005485	0	1	146	4.98361	82.6	1	114	4.7362	1	35.2	1
120208018299 ou 1-2021-9004566	0	1	70.8	4.25986	83.8	1	13.3	2.58776	0	15	0
120219005580 ou 120188084855	0	1	173	5.15329	85.1	1	93	4.5326	1	52.5	1
13869324D ou 120219005317	0	1	132	4.8828	85.1	1	96.5	4.56954	1	88	1
6196399K	0	1	99.6	4.60116	85.2	1	22.1	3.09558	1	15	0
3205769C ou 120219005195	0	1	249	5.51745	85.7	1	322	5.77455	1	86.3	1
120208013851 ou 120219004621	0	1	129	4.85981	86	1	83.2	4.42125	1	34.3	1
91309714A ou 120219005142	0	1	74.2	4.30676	86.2	1	33	3.49651	1	35.7	1
90482889C ou 120219004557	0	1	337	5.82008	86.2	1	147	4.99043	1	74.8	1
77097999C	0	1	203	5.31321	86.3	1	120	4.78749	1	57.5	1
120219004551ou 120208008241	0	1	150	5.01064	86.9	1	67.2	4.20767	1	59.9	1
13948967H	0	1	144	4.96981	87.1	1	38.1	3.64021	1	15	0
91216040G ou 120219005522	0	1	121	4.79579	87.5	1	65.5	4.18205	1	64.6	1
120208012487 / 120219005613	0	1	106	4.66344	87.8	1	32.6	3.48431	1	97.4	1
120218004235 ou 120219004626	0	1	118	4.77068	88.2	1	1430	7.26543	1	96.6	1
120218004237 ou 120219004630	0	1	331	5.80212	88.3	1	78.4	4.36182	1	58.2	1
120218004553 ou 120219005548	0	1	107	4.67283	89.7	1	22.9	3.13114	1	15	0
120218004379 ou 1-2021-9005136	0	1	141	4.94876	90.2	1	298	5.69709	1	72.4	1
2306542I	0	1	141	4.94876	90.4	1	69.6	4.24276	1	62.2	1
120218004597 ou 120219005600	0	1	124	4.82028	90.9	1	127	4.84419	1	51.4	1
1520208000110 ou 120219005562	0	1	147	4.99043	91	1	60.9	4.10923	1	15	0
3347358D	0	1	87.8	4.47506	91.7	1	41.8	3.7329	1	87.2	1
60036537D ou 1-2021-9004624	0	1	133	4.89035	91.9	1	73.2	4.2932	1	86.4	1
120208017753 ou 120219005455	0	1	147	4.99043	92.1	1	95.9	4.56331	1	73.8	1
13508000K	0	1	184	5.21494	92.2	1	103	4.63473	1	61.9	1
120208013409 ou 120219004616	0	1	170	5.1358	92.3	1	65.4	4.18052	1	36.9	1
77119021K ou 120219005205	0	1	140	4.94164	92.6	1	21.4	3.06339	1	15	0
120219005173 ou 320208000807	0	1	138	4.92725	92.7	1	55.1	4.00915	1	63.5	1
120218004377 ou 120219005135	0	1	147	4.99043	92.8	1	29.4	3.38099	1	15	0
14187573J	0	1	174	5.15906	92.9	1	118	4.77068	1	66.5	1
13588831I	0	1	132	4.8828	92.9	1	71.9	4.27528	1	76.6	1
120218004215 ou 1-2021-9004576	0	1	173	5.15329	93.2	1	32	3.46574	1	39.9	1
120219006924 ou 120188075811	0	1	134	4.89784	93.3	1	64.9	4.17285	1	66.2	1
120219006786 / 120208016423	0	1	173	5.15329	93.5	1	62.4	4.13357	1	55.9	1
14271690J	0	1	127	4.84419	93.7	1	47	3.85015	1	41.7	1
120218004245 / 120219004646	0	1	156	5.04986	94.1	1	14.3	2.66026	0	15	0
79022594I	0	1	256	5.54518	94.9	1	136	4.91265	1	95.1	1
79022765I	0	1	216	5.37528	95	1	127	4.84419	1	78.3	1
14057321E	0	1	302	5.71043	95.1	1	192	5.2575	1	90.6	1
120218004381 / 120219005145	0	1	293	5.68017	95.4	1	174	5.15906	1	86.6	1
13819898K	0	1	296	5.69036	95.5	1	281	5.63835	1	50.7	1
120218004565 ou 120219005578	0	1	123	4.81218	95.5	1	56.1	4.02714	1	84.5	1
120218004415 ou 120219005220	0	1	250	5.52146	95.5	1	1710	7.44425	1	97	1
13947363H ou 120219004725	0	1	193	5.26269	95.8	1	109	4.69135	1	74.3	1
14227055H	0	1	247	5.50939	96	1	123	4.81218	1	76.5	1
77078010B	0	1	267	5.58725	96.1	1	93	4.5326	1	47.3	1
79017135A ou 120219005201	0	1	149	5.00395	96.1	1	93.5	4.53796	1	94.9	1
13665357D	0	1	336	5.81711	96.2	1	141	4.94876	1	69.8	1
13635738K	0	1	146	4.98361	96.3	1	85	4.44265	1	78.2	1
13808609A ou 120219005148	0	1	300	5.70378	96.3	1	147	4.99043	1	87.5	1
79016560H ou 1-2021-9004559	0	1	782	6.66185	96.3	1	611	6.4151	1	97.1	1
90944130A	0	1	181	5.1985	96.4	1	112	4.7185	1	79.5	1
60023280G ou 120219004660	0	1	194	5.26786	96.4	1	117	4.76217	1	96.7	1
14277157E ou 120219005381	0	1	324	5.78074	96.5	1	159	5.0689	1	91.3	1
120218004525 ou 120219005506	0	1	242	5.48894	96.5	1	124	4.82028	1	92.4	1
13855601E ou 120219004766 - 120219004768	0	1	1180	7.07327	96.6	1	176	5.17048	1	93.9	1
120219005237 ou 120218004433	0	1	758	6.63068	96.9	1	160	5.07517	1	15	0
2308134E	0	1	212	5.35659	96.9	1	174	5.15906	1	86.6	1
60035723H	0	1	308	5.7301	97	1	140	4.94164	1	96.6	1
77139986F	0	1	3020	8.01301	97	1	1620	7.39018	1	97.7	1
13545261H	0	1	917	6.82111	97.1	1	148	4.99721	1	78.7	1
120218004511 / 120219003668	0	1	629	6.44413	97.1	1	356	5.87493	1	95.8	1
1-2021-9006777	0	1	244	5.49717	97.3	1	162	5.0876	1	15	0
120218004229 / 120219004615	0	1	299	5.70044	97.3	1	120	4.78749	1	58.7	1
14130944A ou 120219005326	0	1	904	6.80683	97.3	1	398	5.98645	1	96.7	1
13801736D	0	1	1350	7.20786	97.5	1	382	5.94542	1	97.1	1
55792117I	0	1	170	5.1358	97.6	1	84.1	4.43201	1	49.3	1
120218004601	0	1	300	5.70378	97.6	1	236	5.46383	1	75.3	1
4044905D ou 120219003701	0	1	967	6.8742	97.6	1	273	5.60947	1	96.9	1
3044575G	0	1	346	5.84644	97.7	1	147	4.99043	1	70.4	1
14277471D ou 120219005352	0	1	389	5.96358	97.8	1	372	5.91889	1	94.7	1
79017576E ou 1-2021-9004571	0	1	263	5.57215	97.9	1	135	4.90527	1	93.6	1
55529933G	1	1	39.5	3.6763	15	0	1060	6.96602	1	15	0
14142202E	1	0	8.9	2.18605	15	0	6.1	1.80829	0	15	0
13969232K / 120219005117	1	0	9.9	2.29253	15	0	70.8	4.25986	1	15	0
4007303F	1	0	6.4	1.8563	15	0	1.9	0.641854	0	15	0
6059259J ou 120219005391	1	1	33.9	3.52342	15	0	7.8	2.05412	0	15	0
3345331E ou 1-2021-9005348	1	0	1.9	0.641854	15	0	1.9	0.641854	0	15	0
14226345D	1	1	73.5	4.29729	15	0	6.9	1.93152	0	15	0
2863719B ou 120219003851	1	0	6	1.79176	15	0	1.9	0.641854	0	15	0
13755567C ou 120219003849	1	1	20.1	3.00072	15	0	1.9	0.641854	0	15	0
77100455K	1	0	1.9	0.641854	15	0	1.9	0.641854	0	15	0
13705609A	1	1	16.1	2.77882	15	0	7.3	1.98787	0	15	0
13948109A	1	1	24.5	3.19867	15	0	7.3	1.98787	0	15	0
13748913H ou 1-2021-9004777	1	1	17.3	2.85071	15	0	14.1	2.64617	0	15	0
13733879H ou 1-2021-9005018	1	1	18.6	2.92316	15	0	7.4	2.00148	0	15	0
13822506D ou 120219005051	1	0	5.9	1.77495	15	0	13.4	2.59525	0	15	0
14086410C	1	1	41.9	3.73529	15	0	127	4.84419	1	15	0
13784525D / 120219005035	1	0	7.8	2.05412	15	0	7.2	1.97408	0	15	0
13640038C OU 120219003955	1	1	19.4	2.96527	15	0	4.6	1.52606	0	15	0
3363761K	1	0	1.9	0.641854	15	0	6.6	1.88707	0	15	0
13621233G ou 120219003814	1	1	21.7	3.07731	15	0	4.2	1.43508	0	15	0
3205692E	1	1	46.9	3.84802	15	0	37.5	3.62434	1	15	0
13451638D ou 1-2021-9003844	1	0	5	1.60944	15	0	4.9	1.58924	0	15	0
88220469J ou 120219004919	1	1	22.1	3.09558	15	0	15	2.70805	1	15	0
55543676K	1	0	1.9	0.641854	15	0	1.9	0.641854	0	15	0
14110086B	1	1	74.4	4.30946	15	0	17.1	2.83908	1	15	0
13921497K	1	1	31.5	3.44999	15	0	28.9	3.36384	1	15	0
14205046J	1	1	37.2	3.61631	15	0	4.9	1.58924	0	15	0
2116895I	1	1	27.5	3.31419	15	0	6.8	1.91692	0	15	0
14160537J	1	0	1.9	0.641854	15	0	1.9	0.641854	0	15	0
13648384f ou 120219004969	1	1	16	2.77259	15	0	10.2	2.32239	0	15	0
13727905D / 120219003992	1	1	20	2.99573	15	0	8.5	2.14007	0	15	0
2211346F	1	1	39.9	3.68638	15	0	1410	7.25134	1	15	0
13525433H ou 120219005103	1	1	19.3	2.96011	15	0	14.2	2.65324	0	15	0
14106439G	1	0	1.9	0.641854	15	0	1.9	0.641854	0	15	0
55759639C	1	1	36.1	3.58629	15	0	5.5	1.70475	0	15	0
3064596J / 120219004981	1	1	31.1	3.43721	15	0	9.4	2.24071	0	15	0
13513492G	1	1	45.3	3.81331	15	0	30.3	3.41115	1	15	0
6060384H	1	1	26	3.2581	15	0	8.6	2.15176	0	15	0
14167885E	1	1	29.1	3.37074	15	0	8.1	2.09186	0	15	0
90530093E	1	0	5	1.60944	15	0	5.5	1.70475	0	15	0
14259025K	1	0	1.9	0.641854	15	0	1.9	0.641854	0	15	0
3290144I ou 120219005518	1	1	48.3	3.87743	15	0	1.9	0.641854	0	15	0
3336005A	1	1	52.6	3.96272	15	0	12.3	2.5096	0	15	0
13543199E	1	0	13.1	2.57261	15	0	9.4	2.24071	0	15	0
13786817E / 120219004001	1	0	1.9	0.641854	15	0	1.9	0.641854	0	15	0
55425441I ou 1-2021-9003767	1	1	18.2	2.90142	15	0	10.6	2.36085	0	15	0
14028280E	1	0	7.7	2.04122	15	0	1.9	0.641854	0	15	0
13491764D / 120219004451	1	1	93.8	4.54116	15	0	49.6	3.90399	1	15	0
91144740K ou 120219005410	1	0	8.8	2.17475	15	0	4.3	1.45862	0	15	0
13473875I	1	0	10.9	2.38876	15	0	1.9	0.641854	0	15	0
2428392F	1	1	38.2	3.64284	15	0	1.9	0.641854	0	15	0
14003900E	1	1	38.6	3.65325	15	0	7.6	2.02815	0	15	0
3342761F ou 120219005043	1	1	60.9	4.10923	15	0	13.9	2.63189	0	15	0
13666550I ou 120219005027	1	1	42.7	3.7542	15	0	4.4	1.4816	0	15	0
3063656A OU 120219003758	1	1	59.3	4.08261	15	0	11.5	2.44235	0	15	0
91412590K ou 1-2021-9004904	1	1	25.9	3.25424	15	0	22.2	3.10009	1	15	0
13577105I ou 120219004231	1	1	36.2	3.58906	15	0	11.3	2.4248	0	15	0
13498396G ou 120219004967	1	0	11.4	2.43361	15	0	19.6	2.97553	1	15	0
120219004243 e 13847590A	1	1	36.7	3.60278	15	0	8.2	2.10413	0	15	0
13479910I	1	0	8.8	2.17475	15	0	5	1.60944	0	15	0
15130907B ou 120219004886	1	0	1.9	0.641854	15	0	1.9	0.641854	0	15	0
14017892I ou 120219005416	1	0	1.9	0.641854	15	0	3.8	1.335	0	15	0
14248958G ou 120219004857	1	0	5.2	1.64866	15	0	1.9	0.641854	0	15	0
13666619H	1	0	1.9	0.641854	15	0	1.9	0.641854	0	15	0
14229196C	1	0	4.8	1.56862	15	0	4.4	1.4816	0	15	0
13953980F / 120219004984	1	0	1.9	0.641854	15	0	3.9	1.36098	0	15	0
14189707I	1	0	5.5	1.70475	15	0	1.9	0.641854	0	15	0
2844082A	1	1	56.7	4.03777	15	0	4.5	1.50408	0	15	0
13913604G	1	1	17.9	2.8848	15	0	4.2	1.43508	0	15	0
33531630F ou 1-2021-9005143	1	0	4.9	1.58924	15	0	4.3	1.45862	0	15	0
13975352D ou 120219003904	1	0	7.9	2.06686	15	0	1.9	0.641854	0	15	0
2061907J OU 120219003939	1	0	3.9	1.36098	15	0	1.9	0.641854	0	15	0
13738996I	1	1	103	4.63473	15	0	126	4.83628	1	15	0
3230716F	1	0	9.7	2.27213	15	0	1.9	0.641854	0	15	0
14206785J	1	1	56.2	4.02892	15	0	19	2.94444	1	15	0
14212148B ou 120219003999	1	0	1.9	0.641854	15	0	1.9	0.641854	0	15	0
91006550D ou 120219003862	1	0	1.9	0.641854	15	0	4.5	1.50408	0	15	0
13913754J	1	0	1.9	0.641854	15	0	1.9	0.641854	0	15	0
13759009H / 120219004015	1	0	5.2	1.64866	15	0	4.5	1.50408	0	15	0
14015971K ou 120219005160	1	0	5.7	1.74047	15	0	1.9	0.641854	0	15	0
13916730E ou 120219004861	1	1	36.7	3.60278	15	0	7.4	2.00148	0	15	0
3373609H	1	1	18.3	2.9069	15	0	7.3	1.98787	0	15	0
13738802K	1	1	23.1	3.13983	15	0	29	3.3673	1	15	0
14159008J	1	0	10	2.30259	15	0	1.9	0.641854	0	15	0
13537811F	1	1	63	4.14313	15	0	33.9	3.52342	1	15	0
13732337C ou 120219005299	1	1	27.4	3.31054	15	0	1.9	0.641854	0	15	0
90960322B ou 120219004865	1	1	29.1	3.37074	15	0	7.8	2.05412	0	15	0
2036038G	1	0	1.9	0.641854	15	0	1.9	0.641854	0	15	0
13625716C ou 1-2021-9004695	1	0	11.6	2.45101	15	0	1.9	0.641854	0	15	0
14074994D	1	0	13.5	2.60269	15	0	1.9	0.641854	0	15	0
13894819K	1	1	17.3	2.85071	15	0	273	5.60947	1	15	0
13497959H ou 120219005069	1	0	5.2	1.64866	15	0	5.2	1.64866	0	15	0
3241034H ou 120219004922	1	0	1.9	0.641854	15	0	5.4	1.6864	0	15	0
13825513K / 120219003815	1	0	1.9	0.641854	15	0	4.2	1.43508	0	15	0
13677797D	1	1	18.4	2.91235	15	0	5.8	1.75786	0	15	0
3299886J	1	1	67	4.20469	15	0	46.7	3.84374	1	15	0
77062327E ou 120219005108	1	0	5.9	1.77495	15	0	1.9	0.641854	0	15	0
2036345F	1	1	18.7	2.92852	15	0	1.9	0.641854	0	15	0
14220676A ou 120219004835	1	1	43.8	3.77963	15	0	7.4	2.00148	0	15	0
14066513H	1	1	17.5	2.8622	15	0	7.1	1.96009	0	15	0
14178693A	1	0	7	1.94591	15	0	7.6	2.02815	0	15	0
3161209J	1	0	1.9	0.641854	15	0	44.6	3.79773	1	15	0
13699130I / 120219004125	1	1	54.1	3.99083	15	0	9.5	2.25129	0	15	0
13822753F	1	1	23.7	3.16548	15	0	1.9	0.641854	0	15	0
3196260B	1	1	37.4	3.62167	15	0	5.1	1.62924	0	15	0
2702790B	1	1	35.7	3.57515	15	0	6	1.79176	0	15	0
13736073I	1	0	1.9	0.641854	15	0	1.9	0.641854	0	15	0
91642588G	1	1	17.6	2.8679	15	0	108	4.68213	1	15	0
13922501B	1	0	6.5	1.8718	15	0	6	1.79176	0	15	0
91503316I ou 1-2021-9005598	1	0	5.2	1.64866	15	0	6.2	1.82455	0	15	0
14033191B	1	1	19.7	2.98062	15	0	10.4	2.34181	0	15	0
13518566E	1	1	44	3.78419	15	0	8.3	2.11626	0	15	0
120218004295 ou 120219004804	1	1	75.7	4.32678	15	0	21.3	3.05871	1	15	0
14149360E	1	0	4.8	1.56862	15	0	1.9	0.641854	0	15	0
13998997B	1	0	4.8	1.56862	15	0	4.9	1.58924	0	15	0
2557375K	1	0	1.9	0.641854	15	0	1.9	0.641854	0	15	0
13865175E ou 1-2021-9003899	1	1	20.3	3.01062	15	0	7.5	2.0149	0	15	0
2480174K	1	0	6.4	1.8563	15	0	84.3	4.43438	1	15	0
2990818K ou 1-2021-9004338	1	0	1.9	0.641854	15	0	1.9	0.641854	0	15	0
3383774D	1	0	6.2	1.82455	15	0	5.2	1.64866	0	15	0
3074038G ou 120219004821	1	1	22.7	3.12236	15	0	1.9	0.641854	0	15	0
13706080E ou 120219005635	1	0	8.9	2.18605	15	0	6.4	1.8563	0	15	0
2145673A	1	0	1.9	0.641854	15	0	1.9	0.641854	0	15	0
14216638I / 120219004988	1	1	70.7	4.25845	15	0	9.8	2.28238	0	15	0
14250677D	1	0	8.9	2.18605	15	0	14	2.63906	0	15	0
2329373B	1	0	6.2	1.82455	15	0	1.9	0.641854	0	15	0
13697687J	1	1	17.5	2.8622	15	0	14.4	2.66723	0	15	0
4033891G ou 120219004760	1	1	30.9	3.43076	15	0	7	1.94591	0	15	0
14047800I	1	1	76.9	4.34251	15	0	13.4	2.59525	0	15	0
14253499K	1	0	1.9	0.641854	15	0	5.5	1.70475	0	15	0
3351899F ou 120219005099	1	0	9	2.19722	15	0	45.1	3.80888	1	15	0
2898010G	1	0	10.3	2.33214	15	0	4.5	1.50408	0	15	0
13488020H / 120219003880	1	0	5.7	1.74047	15	0	6	1.79176	0	15	0
77124050K ou 120219005056	1	0	9.2	2.2192	15	0	10.3	2.33214	0	15	0
13965445F ou 120219005329	1	1	35.7	3.57515	15	0	13.9	2.63189	0	15	0
13681610H	1	1	22.4	3.10906	15	0	18	2.89037	1	15	0
90762695c / 120219005054	1	0	7.8	2.05412	15	0	1.9	0.641854	0	15	0
13921529D / 120219004016	1	0	11.3	2.4248	15	0	6.5	1.8718	0	15	0
14059837J	1	0	13.9	2.63189	15	0	4.4	1.4816	0	15	0
13938108H ou 120219004271	1	0	1.9	0.641854	15	0	1.9	0.641854	0	15	0
55380625J OU 120219005147	1	0	3.9	1.36098	15	0	5.3	1.66771	0	15	0
14253146H	1	0	1.9	0.641854	15	0	1.9	0.641854	0	15	0
14267947D / 120219003803	1	0	1.9	0.641854	15	0	1.9	0.641854	0	15	0
14260369K	1	0	1.9	0.641854	15	0	1.9	0.641854	0	15	0
33583557A OU 120219003902	1	0	8.1	2.09186	15	0	1.9	0.641854	0	15	0
55789951H	1	0	10.9	2.38876	15	0	1.9	0.641854	0	15	0
3018499J ou 1-2021-9003909	1	0	7.9	2.06686	15	0	1.9	0.641854	0	15	0
3165229F ou 120219005072	1	0	9.2	2.2192	15	0	1.9	0.641854	0	15	0
14012026F ou 120219005450	1	0	1.9	0.641854	15	0	1.9	0.641854	0	15	0
13737360I	1	0	1.9	0.641854	15	0	1.9	0.641854	0	15	0
120219004745 ou 120218004271	1	0	1.9	0.641854	15	0	1.9	0.641854	0	15	0
91056921J	1	0	1.9	0.641854	15	0	1.9	0.641854	0	15	0
44206750B ou 1-2021-9004910	1	0	1.9	0.641854	15	0	1.9	0.641854	0	15	0
14213620B	1	0	1.9	0.641854	15	0	1.9	0.641854	0	15	0
91222716G	1	0	10.1	2.31254	15	0	1.9	0.641854	0	15	0
2448848E	1	0	1.9	0.641854	15	0	1.9	0.641854	0	15	0
14000906C	1	0	1.9	0.641854	15	0	1.9	0.641854	0	15	0
13596515E ou 120219005321	1	0	8	2.07944	15	0	1.9	0.641854	0	15	0
14258105G / 120219004206	1	1	18	2.89037	15	0	1.9	0.641854	0	15	0
13565999F / 120219004722	1	0	1.9	0.641854	15	0	1.9	0.641854	0	15	0
13601232I OU 120219003965	1	0	5.4	1.6864	15	0	1.9	0.641854	0	15	0
2639387A ou 120219004301	1	0	1.9	0.641854	15	0	1.9	0.641854	0	15	0
3083256E / 120219003825	1	0	10.6	2.36085	15	0	1.9	0.641854	0	15	0
13992020H	1	1	23.5	3.157	15	0	1.9	0.641854	0	15	0
13796069C ou 120219003977	1	0	1.9	0.641854	15	0	1.9	0.641854	0	15	0
6062975I ou 1-2021-9004848	1	0	1.9	0.641854	15	0	1.9	0.641854	0	15	0
14239707J	1	0	1.9	0.641854	15	0	1.9	0.641854	0	15	0
2836033K ou 1-2021-9004992	1	0	4.2	1.43508	15	0	1.9	0.641854	0	15	0
91594036K	1	0	1.9	0.641854	15	0	1.9	0.641854	0	15	0
2234397G	1	0	6.1	1.80829	15	0	1.9	0.641854	0	15	0
6060161C ou 1348133B	1	0	1.9	0.641854	15	0	1.9	0.641854	0	15	0
91532332E	1	1	19.6	2.97553	15	0	1.9	0.641854	0	15	0
2193123E ou 1-2021-9003950	1	0	5	1.60944	15	0	1.9	0.641854	0	15	0
14268157F / 120219005037	1	0	9.6	2.26176	15	0	1.9	0.641854	0	15	0
2984657E	1	1	18.8	2.93386	15	0	1.9	0.641854	0	15	0
13651182A OU 120219003765	1	0	10.8	2.37955	15	0	4.1	1.41099	0	15	0
3162500B	1	1	17.9	2.8848	15	0	4.6	1.52606	0	15	0
90652504D	1	0	10.1	2.31254	15	0	4.6	1.52606	0	15	0
91355040C ou 120219005283	1	0	10.7	2.37024	15	0	4.9	1.58924	0	15	0
2910151E	1	1	33.1	3.49953	15	0	4.9	1.58924	0	15	0
13963536C	1	1	23.1	3.13983	15	0	5.4	1.6864	0	15	0
13708845C ou 120219004592	1	0	6.2	1.82455	15	0	5.5	1.70475	0	15	0
4087123D	1	1	20.4	3.01553	15	0	5.6	1.72277	0	15	0
13862819F / 120219005107	1	0	10.3	2.33214	15	0	5.7	1.74047	0	15	0
14065438F ou 1-2021-9004908	1	1	30.9	3.43076	15	0	5.8	1.75786	0	15	0
13995544G	1	1	17.4	2.85647	15	0	6.2	1.82455	0	15	0
13506702B	1	0	8	2.07944	15	0	6.3	1.84055	0	15	0
13793371K ou 120219003848	1	0	6	1.79176	15	0	6.4	1.8563	0	15	0
2130176E	1	0	4.1	1.41099	15	0	6.4	1.8563	0	15	0
15048804C / 120219004968	1	0	5.4	1.6864	15	0	6.6	1.88707	0	15	0
14235930I	1	1	38.6	3.65325	15	0	7.2	1.97408	0	15	0
15074490I ou 1-2021-9004219	1	0	4.4	1.4816	15	0	7.7	2.04122	0	15	0
13950472I ou 120219003746	1	0	9.8	2.28238	15	0	7.8	2.05412	0	15	0
5284949H	1	1	42.2	3.74242	15	0	8.2	2.10413	0	15	0
13852415J / 120219004685	1	1	17.2	2.84491	15	0	9.4	2.24071	0	15	0
5126056K	1	1	40.5	3.7013	15	0	10	2.30259	0	15	0
5228059B ou 1-2021-9004899	1	1	34.5	3.54096	15	0	10	2.30259	0	15	0
14234401I / 120219003811	1	0	6.6	1.88707	15	0	11	2.3979	0	15	0
3145356H	1	1	18.2	2.90142	15	0	11.3	2.4248	0	15	0
14093827H	1	0	7.2	1.97408	15	0	12.1	2.49321	0	15	0
90888249C ou 1-2021-9004860	1	1	26.1	3.26194	15	0	12.4	2.5177	0	15	0
14190952H	1	0	13.6	2.61007	15	0	12.5	2.52573	0	15	0
44125568J ou 1-2021-9003818	1	1	43	3.7612	15	0	13.6	2.61007	0	15	0
2968076E / 120219003812	1	0	9.8	2.28238	15	0	14.5	2.67415	0	15	0
13595101K ou 120219005012	1	1	39.5	3.6763	15	0	15.4	2.73437	1	15	0
13594369D	1	1	36.3	3.59182	15	0	18.1	2.89591	1	15	0
14237696I	1	0	11.6	2.45101	15	0	20.7	3.03013	1	15	0
4086928E	1	1	35	3.55535	15	0	24.5	3.19867	1	15	0
2365149I / 120219005049	1	1	34.3	3.53515	15	0	25.7	3.24649	1	15	0
13945294A 0u 1-2021-9003956	1	1	79.4	4.3745	15	0	32	3.46574	1	15	0
6127909G ou 120219004020	1	1	47.3	3.85651	15	0	45.6	3.81991	1	15	0
13970173H / 120219003886	1	1	28.4	3.34639	15	0	188	5.23644	1	15	0
13716574K ou 120219004801	1	0	10.9	2.38876	15	0	2880	7.96555	1	15	0
13715664D OU 120219005408	1	1	33.2	3.50255	15	0	22	3.09104	1	31.3	1
13912428J	1	0	12.6	2.5337	15	0	1.9	0.641854	0	31.3	1
33508266A ou 120219005456	1	1	82.6	4.41401	15	0	23.5	3.157	1	32	1
13491897J ou 120219004931	1	1	18.5	2.91777	15	0	9.1	2.20827	0	32.4	1
55325350G	1	0	1.9	0.641854	15	0	45.2	3.8111	1	33.5	1
3100678D	1	0	7.9	2.06686	15	0	16.3	2.79117	1	33.8	1
14224418E ou 120219005330	1	1	83.4	4.42365	15	0	38.9	3.66099	1	33.9	1
13648935G / 120219004381	1	1	57.7	4.05526	15	0	29.5	3.38439	1	35	1
14129132J	1	0	6.2	1.82455	15	0	5.9	1.77495	0	35.6	1
60019131A / 120219005080	1	0	6.2	1.82455	15	0	9.4	2.24071	0	35.6	1
13629789C	1	0	6.8	1.91692	15	0	8.4	2.12823	0	35.8	1
2838233D	1	1	22.5	3.11352	15	0	8.8	2.17475	0	35.9	1
14264769H	1	0	6.9	1.93152	15	0	1.9	0.641854	0	38.4	1
13755284A	1	0	6.8	1.91692	15	0	1370	7.22257	1	38.5	1
13951450A	1	1	32.6	3.48431	15	0	10.7	2.37024	0	40.1	1
13915559C ou 1-2021-9004347	1	1	50.7	3.92593	15	0	7.5	2.0149	0	42.6	1
13967131D ou 120219003966	1	1	30.6	3.421	15	0	184	5.21494	1	43.8	1
13838542D ou 120219003793	1	0	4.5	1.50408	15	0	1.9	0.641854	0	44.1	1
13941105G ou 120219004443	1	0	9.4	2.24071	15	0	1.9	0.641854	0	44.7	1
14149258D	1	1	57.1	4.0448	15	0	40.6	3.70377	1	44.8	1
13602990D	1	0	3.8	1.335	15	0	1.9	0.641854	0	45.5	1
13476490I ou 120219005367	1	1	23.8	3.16969	15	0	35.3	3.56388	1	45.9	1
14027514D	1	1	31.6	3.45316	15	0	1.9	0.641854	0	46.7	1
14241909A OU 1-2021-9003883	1	0	1.9	0.641854	15	0	24.6	3.20275	1	47	1
3177593G	1	0	1.9	0.641854	15	0	358	5.88053	1	48.3	1
3219905B 120219004008	1	0	4.8	1.56862	15	0	1.9	0.641854	0	48.3	1
2442690C /120219003884	1	1	64.5	4.16667	15	0	23.4	3.15274	1	56.1	1
4026493A ou 1-2021-9005279	1	1	41.7	3.7305	15	0	93.8	4.54116	1	59.8	1
14078179F ou 120219004683	1	1	41.7	3.7305	15	0	5.2	1.64866	0	61.2	1
13593215J	1	1	19.1	2.94969	15	0	2060	7.63046	1	61.6	1
13797901J	1	0	1.9	0.641854	15	0	1.9	0.641854	0	61.9	1
3291164I 120219004007	1	1	33.4	3.50856	15	0	8.3	2.11626	0	70.2	1
3272683B ou 1-2021-9003896	1	1	24.7	3.2068	15	0	41.6	3.7281	1	75.5	1
13625676K	1	1	15.3	2.72785	15	0	6.7	1.90211	0	76.1	1
2932195K	1	1	38.1	3.64021	15	0	9.3	2.23001	0	76.3	1
14201843A ou 120219008589	1	0	7.8	2.05412	15	0	144	4.96981	1	78	1
91284991K	1	1	31.5	3.44999	15	0	350	5.85793	1	79.2	1
2995837C	1	0	1.9	0.641854	15	0	1.9	0.641854	0	79.4	1
13889898B	1	1	65.2	4.17746	15	0	6.1	1.80829	0	80.5	1
3344307B ou 1-2021-9003763	1	1	15.7	2.75366	15	0	232	5.44674	1	80.7	1
13904623C / 120219004976	1	1	17.1	2.83908	15	0	16.5	2.80336	1	81.3	1
13968844I ou 120219003927	1	0	6.1	1.80829	15	0	169	5.1299	1	81.6	1
2301886F	1	1	18.3	2.9069	15	0	6.2	1.82455	0	84.8	1
55391008D ou 1-2021-9003785	1	0	6.5	1.8718	15	0	7.2	1.97408	0	85.1	1
14191663K / 120219004990	1	0	4.9	1.58924	15	0	43.4	3.77046	1	87.9	1
2409851F	1	0	4.3	1.45862	15	0	5.2	1.64866	0	88.2	1
14171059K	1	0	8.3	2.11626	15	0	167	5.11799	1	91	1
2954739A	1	0	4.7	1.54756	15	0	1.9	0.641854	0	91.9	1
4059425I	1	1	30	3.4012	15	0	262	5.56834	1	92.6	1
2912804A	1	1	66.8	4.2017	15	0	26.3	3.26957	1	92.7	1
13469549B ou 1-2021-9004841	1	1	38	3.63759	15	0	10.6	2.36085	0	95.2	1
14127658J	1	0	1.9	0.641854	15	0	4.7	1.54756	0	95.7	1
4051495F	1	0	1.9	0.641854	15	0	833	6.72503	1	96.4	1
120088041727 ou 120219005066	1	1	36.5	3.59731	15	0	25.2	3.22684	1	96.7	1
2514548D	1	1	21.3	3.05871	15	0	3060	8.02617	1	97.1	1
13773596D	1	1	43.8	3.77963	15	0	1.9	0.641854	0	97.1	1
14255538E	1	0	1.9	0.641854	15	0	1.9	0.641854	0	97.2	1
2396444A ou 120219004858	1	0	1.9	0.641854	15	0	254	5.53733	1	97.2	1
3051707E	1	0	5.1	1.62924	15	0	1.9	0.641854	0	97.3	1
91696530B	1	1	74.7	4.31348	15	0	3670	8.20795	1	97.5	1
3187951J ou 120219003920	1	1	15.2	2.7213	15	0	1280	7.15462	1	97.9	1
14001336B / 120219004010	1	0	1.9	0.641854	15	0	4.5	1.50408	0	98	1
13726563I ou 1-2021-9004477	1	1	34.5	3.54096	15	0	1.9	0.641854	0	98.1	1
14107876J	1	1	17.9	2.8848	30.1	1	4.6	1.52606	0	15	0
14093615J ou 120219005312	1	0	4.8	1.56862	30.2	1	18.1	2.89591	1	15	0
14073138K	1	0	12.7	2.5416	30.4	1	37.5	3.62434	1	15	0
2853779A	1	1	15.9	2.76632	30.5	1	11	2.3979	0	15	0
14106606K / 120219004970	1	1	59.8	4.09101	30.6	1	25.9	3.25424	1	15	0
6192609B ou 120219004017	1	1	22.1	3.09558	31.1	1	841	6.73459	1	15	0
13988359I ou 120219003013	1	1	62	4.12713	31.2	1	13.6	2.61007	0	15	0
13487167A	1	1	42.5	3.7495	31.5	1	311	5.73979	1	15	0
90611018B ou 1-2021-9003856	1	1	61.4	4.11741	31.5	1	10.2	2.32239	0	47.5	1
3366648J	1	1	109	4.69135	31.7	1	65.5	4.18205	1	15	0
14040298K	1	1	23	3.13549	31.9	1	12.2	2.50144	0	15	0
13682459A	1	0	7.8	2.05412	32	1	326	5.7869	1	83.7	1
13554062C	1	0	6.9	1.93152	32.2	1	5.1	1.62924	0	15	0
2112541E ou 1-2021-9005385	1	0	10.8	2.37955	32.5	1	6.7	1.90211	0	44.1	1
55548319B ou 1-2021-9004932	1	0	13.3	2.58776	32.8	1	1.9	0.641854	0	15	0
14233930H / 120219005028	1	1	53.3	3.97594	32.9	1	8.4	2.12823	0	15	0
13797501D	1	0	12.5	2.52573	33	1	1.9	0.641854	0	15	0
13770225I ou 120219004364	1	1	85.5	4.44852	33.1	1	1440	7.2724	1	97.9	1
14218205E	1	1	27.2	3.30322	33.3	1	7.4	2.00148	0	15	0
91210629J	1	0	14.8	2.69463	33.4	1	27.7	3.32143	1	15	0
13457545K	1	1	48.7	3.88568	33.6	1	4000	8.29405	1	15	0
14235434C ou 120219004728	1	0	5.9	1.77495	33.7	1	6	1.79176	0	15	0
13444788I ou 120219003932	1	1	24	3.17805	34	1	10.2	2.32239	0	15	0
2753559K ou 120219004741	1	1	23.1	3.13983	34.2	1	5.2	1.64866	0	15	0
13526208D	1	1	59.8	4.09101	34.7	1	21.8	3.08191	1	15	0
13918275I ou 120219004755	1	1	79	4.36945	34.7	1	26.7	3.28466	1	86.5	1
13987583C / 120219003805	1	1	67	4.20469	34.8	1	25.6	3.24259	1	15	0
14032213C ou 120219004166	1	1	49.5	3.90197	35	1	3940	8.27894	1	48	1
14042237I ou 1-2021-9003755	1	1	16.1	2.77882	35.1	1	4.3	1.45862	0	15	0
4015244A	1	0	13.5	2.60269	35.2	1	1.9	0.641854	0	15	0
5261602K OU 120219005396	1	1	70.5	4.25561	35.3	1	1350	7.20786	1	98	1
13713154D	1	1	55	4.00733	35.4	1	5.2	1.64866	0	15	0
3004681F ou 1-2021-9003852	1	0	8.1	2.09186	35.5	1	4.9	1.58924	0	15	0
55409995F	1	0	4.7	1.54756	35.6	1	4.3	1.45862	0	15	0
14029641F / 120219004397	1	1	41.2	3.71844	35.6	1	14.9	2.70136	0	15	0
13905361K	1	1	21.8	3.08191	35.6	1	17	2.83321	1	15	0
77070127F ou 1-2021-9005034	1	1	45.4	3.81551	35.8	1	26.6	3.28091	1	15	0
14114087C ou 120219003829	1	1	21.7	3.07731	35.9	1	4.8	1.56862	0	15	0
13893290C ou 1-2021-9004974	1	0	6.5	1.8718	36.5	1	1.9	0.641854	0	15	0
14228952C	1	1	39.6	3.67883	36.6	1	1.9	0.641854	0	15	0
13680490H	1	1	43.4	3.77046	36.8	1	10.8	2.37955	0	15	0
13991714F	1	1	40	3.68888	36.8	1	393	5.97381	1	97.8	1
13468598D ou 120219004838	1	1	45.7	3.8221	36.9	1	8.3	2.11626	0	15	0
13765023K	1	1	40.7	3.70623	37.2	1	19.6	2.97553	1	15	0
13741052B	1	1	58.6	4.07073	37.3	1	502	6.2186	1	97.3	1
2376634H	1	1	71.6	4.2711	37.5	1	23.1	3.13983	1	15	0
2044939G	1	1	71.6	4.2711	37.6	1	58.7	4.07244	1	47.4	1
2961751A	1	0	12.9	2.55723	37.6	1	295	5.68698	1	51.7	1
3144334J OU 120219004884	1	1	22.4	3.10906	37.9	1	5.2	1.64866	0	31.1	1
2443917C	1	1	52	3.95124	37.9	1	13.7	2.6174	0	37	1
88205040F	1	1	44.1	3.78646	38	1	19.3	2.96011	1	15	0
13755809G ou 120219004112	1	1	51.3	3.93769	38	1	28.1	3.33577	1	15	0
13719561B ou 120219004696	1	1	130	4.86753	38.2	1	4000	8.29405	1	15	0
44150794D	1	1	35	3.55535	38.3	1	8.1	2.09186	0	15	0
15141932I ou 120219005101	1	1	58.9	4.07584	38.3	1	10.5	2.35138	0	15	0
13951951B	1	1	34.2	3.53223	38.4	1	9.9	2.29253	0	93.1	1
14247326C / 120219004137	1	1	65.6	4.18358	38.5	1	46.4	3.8373	1	15	0
2826648G ou 1-2021-9003986	1	1	46.7	3.84374	38.8	1	699	6.54965	1	65.9	1
14120179C ou 120219005019	1	1	25.7	3.24649	39	1	11.6	2.45101	0	15	0
14180731G	1	1	23.4	3.15274	39	1	4.6	1.52606	0	15	0
91168460G	1	1	39	3.66356	39	1	25.2	3.22684	1	32.2	1
2064622F	1	1	128	4.85203	39.1	1	221	5.39816	1	15	0
6065971I	1	1	67.5	4.21213	39.1	1	22.1	3.09558	1	15	0
13881954J ou 1-2021-9003780	1	0	6.7	1.90211	39.3	1	1.9	0.641854	0	15	0
2605210E ou 120219004123	1	1	39.9	3.68638	39.3	1	20.1	3.00072	1	15	0
2893694B / 120219004751	1	1	45.5	3.81771	39.4	1	31.3	3.44362	1	15	0
13458360B	1	1	66.3	4.19419	39.4	1	41.7	3.7305	1	32.1	1
2459392E ou 120219004245	1	1	31.2	3.44042	39.8	1	14.3	2.66026	0	15	0
3129005F / 120219003891	1	1	40.9	3.71113	39.8	1	139	4.93447	1	97.2	1
13892059H	1	1	25	3.21888	40	1	623	6.43455	1	96.1	1
14164662D ou 120219005296	1	1	71.9	4.27528	40.2	1	27.6	3.31782	1	46.1	1
2444284H	1	1	62.5	4.13517	40.4	1	7.2	1.97408	0	15	0
13475029I / 120219005015	1	1	103	4.63473	41	1	21	3.04452	1	15	0
14257079B / 120219004995	1	0	11.3	2.4248	41.2	1	4.2	1.43508	0	15	0
91517325C ou 120219004155	1	1	35.2	3.56105	41.3	1	26	3.2581	1	15	0
13668974F ou 120219004954	1	0	1.9	0.641854	41.3	1	4	1.38629	0	15	0
13815749E ou 120219005016	1	1	116	4.75359	41.4	1	74	4.30407	1	65.7	1
4025292D ou 120219005013	1	1	56.1	4.02714	41.5	1	49.2	3.89589	1	15	0
2847320E	1	1	41.4	3.72328	41.5	1	257	5.54908	1	93.2	1
13985272G ou 120219005104	1	1	25.8	3.25037	41.6	1	23	3.13549	1	15	0
14018370J ou 11-2021-9003838	1	1	68.9	4.23266	42.1	1	8.7	2.16332	0	15	0
2555974I ou 1-2021-9004839	1	1	82.1	4.40794	42.2	1	565	6.33683	1	86.5	1
2144482A	1	1	78.4	4.36182	42.4	1	13.3	2.58776	0	15	0
13604836J ou 1-2021-9003854	1	1	42.7	3.7542	42.5	1	961	6.86797	1	15	0
6011456C ou 120219003947	1	1	74.7	4.31348	42.5	1	15.2	2.7213	1	72.6	1
14173890J	1	1	34.4	3.53806	42.5	1	837	6.72982	1	97.7	1
14112195H	1	1	34.3	3.53515	42.6	1	6.5	1.8718	0	15	0
13440277I	1	1	65.3	4.17899	42.9	1	115	4.74493	1	15	0
14041591A	1	1	50.2	3.91602	43	1	1.9	0.641854	0	15	0
14159631F / 120219003889	1	1	41.6	3.7281	43.2	1	11.8	2.4681	0	15	0
14201668I ou 120219003921	1	1	63.5	4.15104	43.5	1	4000	8.29405	1	97.4	1
14106528G ou 1-2021-9003974	1	1	21.5	3.06805	43.6	1	17.5	2.8622	1	15	0
3280142F ou 120219005131	1	1	69.4	4.23989	44.1	1	8.1	2.09186	0	15	0
6083382E	1	1	37.5	3.62434	44.2	1	18.2	2.90142	1	15	0
55397899B ou 120219004734	1	1	20.2	3.00568	44.3	1	26.8	3.2884	1	15	0
120219005612 ou 120218004609	1	1	65.8	4.18662	44.3	1	15.2	2.7213	1	59.1	1
90780430J	1	1	37.4	3.62167	44.6	1	12.8	2.54945	0	15	0
2473613A ou 120219005427	1	1	67.5	4.21213	44.7	1	22.3	3.10459	1	97.1	1
13662345B	1	1	62	4.12713	44.9	1	21.9	3.08649	1	15	0
3162115J	1	0	5.5	1.70475	45	1	216	5.37528	1	81.6	1
77072425H ou 1-2021-9003850	1	1	18	2.89037	45.1	1	1.9	0.641854	0	77.4	1
13861490A OU 120219004738	1	1	41	3.71357	45.2	1	26.5	3.27714	1	15	0
13725663J	1	1	22.7	3.12236	45.4	1	879	6.77878	1	15	0
90829463D	1	1	34.2	3.53223	45.6	1	1210	7.09838	1	93.9	1
14033426F	1	1	63.7	4.15418	45.8	1	12.5	2.52573	0	95.5	1
90647357H ou 1-2021-9003792	1	1	30.7	3.42426	46.1	1	1140	7.03878	1	15	0
13888042E ou 120219003988	1	0	9	2.19722	46.2	1	5.8	1.75786	0	15	0
14101380H OU 120219004793	1	1	38.7	3.65584	46.2	1	28.5	3.3499	1	97	1
3299772J / 120219004172	1	0	1.9	0.641854	46.5	1	1.9	0.641854	0	15	0
3153918I ou 120219004785	1	1	92.1	4.52287	46.5	1	31.6	3.45316	1	32.1	1
5367214G	1	1	53.7	3.98341	46.6	1	97.8	4.58292	1	36.9	1
13549774F / 120219004371	1	1	88.3	4.48074	46.7	1	32.2	3.47197	1	15	0
3362751H ou 1-2021-9004937	1	1	63.3	4.14789	47.2	1	23.6	3.16125	1	97.4	1
55332043F ou 1-2021-9004735	1	1	27.6	3.31782	47.3	1	5	1.60944	0	15	0
13604171I OU 120219003796	1	1	68.3	4.22391	47.4	1	20	2.99573	1	15	0
14105301K	1	1	35.2	3.56105	47.6	1	11.8	2.4681	0	15	0
14026822G ou 120219005396	1	1	56.7	4.03777	47.8	1	41.1	3.71601	1	45.9	1
13756337D ou 120219004388	1	1	88.9	4.48751	48	1	16.2	2.78501	1	15	0
13587604F	1	1	116	4.75359	48.1	1	44.3	3.79098	1	31.2	1
14183383B	1	0	11.2	2.41591	48.2	1	69.7	4.2442	1	15	0
13560783D ou 120219003827	1	1	18.6	2.92316	48.4	1	32.1	3.46886	1	51.4	1
3368274K ou 1-2021-9003928	1	1	29.2	3.37417	48.7	1	20.2	3.00568	1	71.3	1
2504461D ou 1-2021-9004346	1	1	40.3	3.69635	48.9	1	22.7	3.12236	1	15	0
13993120J ou 1-2021-9003903	1	1	58.5	4.06903	48.9	1	9.4	2.24071	0	15	0
3289111D ou 120219004864	1	1	75.2	4.32015	49.2	1	961	6.86797	1	97.4	1
4037440H ou 120219004776	1	1	71.5	4.2697	49.3	1	31.4	3.44681	1	49.8	1
3070740D ou 120219005068	1	1	62.6	4.13677	49.3	1	62	4.12713	1	69.6	1
13861142D	1	1	38.4	3.64806	49.6	1	13.9	2.63189	0	15	0
3130817H / 120219005000	1	1	62.4	4.13357	49.6	1	18.4	2.91235	1	15	0
15041320A ou 1-2021-9003782	1	1	50.8	3.9279	49.7	1	7.7	2.04122	0	15	0
2983535K ou 120219004288	1	1	64.1	4.16044	49.7	1	1660	7.41457	1	97.6	1
14116841A	1	1	47.3	3.85651	49.9	1	14.4	2.66723	0	15	0
2455847D	1	1	70.6	4.25703	50	1	32.3	3.47507	1	59.7	1
13957004I ou 1-2021-9004852	1	1	50.1	3.91402	50.1	1	982	6.88959	1	97.5	1
3291541B	1	1	71.7	4.27249	50.3	1	48.7	3.88568	1	32.3	1
14090443D ou 120219004764	1	1	56.9	4.0413	50.9	1	212	5.35659	1	35.6	1
13562076K ou 1-2021-9003979	1	1	84.1	4.43201	51	1	12.6	2.5337	0	15	0
13508022C	1	1	48.3	3.87743	51.1	1	9	2.19722	0	15	0
13794075C ou 120219005393	1	1	75.4	4.32281	51.1	1	30.2	3.40784	1	15	0
4019959K / 120219003885	1	1	71.3	4.2669	51.1	1	43.4	3.77046	1	97.2	1
14233969A ou 120219003962	1	0	8.5	2.14007	51.4	1	1.9	0.641854	0	15	0
6116273I	1	1	73.2	4.2932	51.6	1	53.5	3.97968	1	15	0
13981651G	1	0	5.2	1.64866	51.7	1	161	5.0814	1	15	0
14099992B ou 120219004004	1	1	114	4.7362	51.7	1	53.1	3.97218	1	38.8	1
3120187J 120219004157	1	1	42.6	3.75185	51.8	1	30	3.4012	1	15	0
2405594A ou 1-2021-9003916	1	1	28.5	3.3499	52.4	1	11.8	2.4681	0	15	0
14161772A ou 120219004369	1	1	43.4	3.77046	52.5	1	13.6	2.61007	0	15	0
13765141C	1	1	89.6	4.49536	52.6	1	43.3	3.76815	1	15	0
13483587J	1	1	118	4.77068	52.6	1	80.5	4.38826	1	15	0
14249233H	1	1	27.2	3.30322	53	1	25.4	3.23475	1	32	1
2872893A ou 120219003835	1	1	100	4.60517	53.1	1	76.6	4.3386	1	53.2	1
2823811H ou 1-2021-9003948	1	1	68.3	4.22391	53.4	1	5.5	1.70475	0	15	0
2956425J	1	1	96.7	4.57161	53.7	1	55.7	4.01998	1	15	0
13491410B	1	1	68	4.21951	53.7	1	108	4.68213	1	79.2	1
14205950J / 120219004411	1	1	53.8	3.98527	53.8	1	9.2	2.2192	0	15	0
2061909H ou 1-2021-9004797	1	1	28.5	3.3499	54.1	1	8.9	2.18605	0	15	0
14151885H / 120219004748	1	1	86.2	4.45667	54.1	1	25.5	3.23868	1	15	0
13544978H / 120219003990	1	1	112	4.7185	54.2	1	50.1	3.91402	1	55.3	1
13954952H ou 120219004898	1	1	44.6	3.79773	54.5	1	5.5	1.70475	0	15	0
3271672K	1	1	34.3	3.53515	54.9	1	24.4	3.19458	1	35.4	1
14098632D ou 120219003774	1	1	46.2	3.83298	55	1	29.8	3.39451	1	15	0
2518457H	1	1	92.2	4.52396	55	1	33.1	3.49953	1	15	0
3339406B	1	1	87.2	4.4682	55.1	1	5	1.60944	0	63.2	1
88245215K ou 120219005402	1	1	65	4.17439	55.2	1	19.1	2.94969	1	15	0
14118281C ou 120219004018	1	1	98.2	4.58701	55.6	1	36.3	3.59182	1	15	0
3063564D	1	0	1.9	0.641854	55.6	1	1.9	0.641854	0	15	0
13656684I	1	1	35	3.55535	55.8	1	10.9	2.38876	0	15	0
13743619F ou 120219003995	1	1	72.6	4.28496	56.1	1	7.7	2.04122	0	15	0
13816827D	1	1	94.5	4.5486	56.1	1	40	3.68888	1	15	0
13937588F	1	1	65.7	4.1851	56.2	1	48.3	3.87743	1	47.8	1
44124272H ou 120219004274	1	1	47.9	3.86912	56.3	1	6.1	1.80829	0	15	0
3280258D ou 1-2021-9003981	1	1	34.6	3.54385	56.3	1	5.2	1.64866	0	15	0
14118140I	1	1	60.2	4.09767	56.4	1	16.6	2.8094	1	15	0
15106442C ou 120219003784	1	1	67.6	4.21361	56.5	1	42.2	3.74242	1	15	0
120219008731 ou 2795797C	1	1	29.6	3.38777	56.7	1	8.2	2.10413	0	70.9	1
13790023G	1	1	53.6	3.98155	56.7	1	600	6.39693	1	97.2	1
14123904D	1	1	79	4.36945	56.9	1	12	2.48491	0	52.2	1
14048241D ou 120219005400	1	1	22.1	3.09558	57.1	1	5.5	1.70475	0	15	0
13964420K ou 1-2021-9003918	1	1	54.6	4.00003	57.1	1	11.5	2.44235	0	15	0
3114953J ou 120219003984	1	1	50.8	3.9279	57.1	1	22.7	3.12236	1	92.8	1
14046389A	1	1	91.1	4.51196	57.2	1	26.4	3.27336	1	15	0
14007534J	1	1	77.5	4.35028	57.6	1	20.3	3.01062	1	15	0
2533718I	1	1	41.2	3.71844	57.8	1	16.7	2.81541	1	15	0
13783162E / 120219004385	1	1	19.7	2.98062	57.8	1	6.2	1.82455	0	15	0
14095369D	1	1	52.9	3.9684	57.8	1	19.5	2.97041	1	15	0
6073961E	1	1	36.8	3.6055	57.8	1	6.6	1.88707	0	92.8	1
2073789I ou 120219005332	1	1	193	5.26269	58	1	55.7	4.01998	1	15	0
13891077I	1	1	50.9	3.92986	58.3	1	7.3	1.98787	0	15	0
14203402I / 120219003893	1	1	50.5	3.92197	58.3	1	42.3	3.74479	1	89.4	1
2358210C	1	1	122	4.80402	58.5	1	17.3	2.85071	1	15	0
13961464J	1	1	18.8	2.93386	58.6	1	20.9	3.03975	1	48.5	1
14233788D ou 120219004966	1	1	93.4	4.53689	58.7	1	15	2.70805	1	50.5	1
13779660G	1	1	49.2	3.89589	58.9	1	8.6	2.15176	0	15	0
13728068C	1	1	60.5	4.10264	58.9	1	23.4	3.15274	1	15	0
15067693K	1	1	87.5	4.47164	59.1	1	9.6	2.26176	0	15	0
2901174H ou 1-2021-9003882	1	1	26.5	3.27714	59.1	1	1.9	0.641854	0	15	0
2829326A	1	1	64.8	4.17131	59.2	1	73.4	4.29592	1	55.6	1
13579047K / 120219004481	1	1	95.2	4.55598	59.3	1	42.3	3.74479	1	15	0
2974213J	1	1	86.8	4.46361	59.5	1	8.1	2.09186	0	15	0
13967905J ou 120219004003	1	1	74.4	4.30946	59.5	1	28.8	3.36038	1	36.7	1
13633694K	1	1	63.3	4.14789	59.6	1	72.5	4.28359	1	38.8	1
13436378B ou 120219004392	1	1	60.6	4.10429	60	1	24	3.17805	1	15	0
3264256I	1	0	12.1	2.49321	60.3	1	4.6	1.52606	0	15	0
2878009B ou 120219005380	1	1	55.2	4.01096	60.3	1	4000	8.29405	1	98	1
2411668E	1	1	47.8	3.86703	60.9	1	8	2.07944	0	15	0
13914780K	1	1	105	4.65396	60.9	1	390	5.96615	1	15	0
88202221G	1	1	66.4	4.1957	60.9	1	10.5	2.35138	0	15	0
15118330G	1	1	104	4.64439	61.1	1	12.1	2.49321	0	15	0
2129457C ou 1-2021-9003978	1	0	14.9	2.70136	61.4	1	868	6.76619	1	15	0
6058036J ou 120219003913	1	1	113	4.72739	61.5	1	27.9	3.32863	1	15	0
13435875A	1	1	55.3	4.01277	61.6	1	14.5	2.67415	0	15	0
13883615A ou 1-2021-9003944	1	1	88.9	4.48751	61.7	1	15.7	2.75366	1	15	0
3344667E / 120219004987	1	1	43.3	3.76815	61.7	1	35.1	3.5582	1	51.2	1
13828164G ou 120219003837	1	1	52	3.95124	62	1	62.2	4.13035	1	55.2	1
13806993K ou 120219005087	1	1	66.2	4.19268	62.6	1	4	1.38629	0	15	0
13990544J	1	1	84.4	4.43557	62.7	1	84.8	4.4403	1	70.3	1
14265561H ou 120219004171	1	1	64.8	4.17131	63	1	25	3.21888	1	41.7	1
13960349I	1	0	1.9	0.641854	63.1	1	1.9	0.641854	0	72.3	1
13590091B	1	1	106	4.66344	63.2	1	12.8	2.54945	0	15	0
14255052C	1	1	230	5.43808	63.3	1	59.3	4.08261	1	15	0
13481029A	1	1	81	4.39445	63.3	1	70.8	4.25986	1	15	0
13953648K	1	0	8.1	2.09186	63.4	1	12.9	2.55723	0	97.4	1
13603237E ou 1-2021-9005089	1	1	100	4.60517	63.7	1	18	2.89037	1	97	1
2957073H	1	1	145	4.97673	63.8	1	1010	6.91771	1	65.7	1
1-2021-9003760 ou 13940995H	1	1	33.4	3.50856	64	1	5.3	1.66771	0	15	0
2774004A ou 1-2021-9004424	1	1	67.2	4.20767	64.1	1	290	5.66988	1	15	0
13866723D / 120219005053	1	1	52.3	3.957	64.3	1	10.1	2.31254	0	15	0
2794984F ou 120219005008	1	1	99.9	4.60417	64.4	1	126	4.83628	1	38.4	1
14047080F	1	1	56.3	4.03069	64.7	1	7.1	1.96009	0	15	0
14218761D ou 1-20219004815	1	1	46.7	3.84374	64.8	1	6.3	1.84055	0	15	0
2990822C ou 1-2021-9003975	1	1	79.1	4.37071	64.8	1	37.4	3.62167	1	61.4	1
13663756J u 120219003860	1	1	44.1	3.78646	64.8	1	12	2.48491	0	96.4	1
13470366B	1	1	79.5	4.37576	64.9	1	9.6	2.26176	0	15	0
13975408I	1	1	78.9	4.36818	65.2	1	9.9	2.29253	0	15	0
2621613E	1	1	19.8	2.98568	65.4	1	1.9	0.641854	0	43.4	1
14010567E	1	1	95.6	4.56017	65.5	1	32.3	3.47507	1	15	0
91122240I	1	1	55.5	4.01638	65.5	1	102	4.62497	1	74.2	1
13917362E / 120219005100	1	1	110	4.70048	65.5	1	124	4.82028	1	75	1
77084391A ou 120219004996	1	1	25.4	3.23475	65.7	1	8.3	2.11626	0	15	0
2951886K OU 120219005134	1	1	280	5.63479	65.9	1	170	5.1358	1	48.9	1
15098831K	1	1	119	4.77912	66.3	1	47.5	3.86073	1	76.9	1
91412108B ou 120219005421	1	1	64.3	4.16356	66.4	1	28.6	3.35341	1	15	0
14188227F	1	1	62.5	4.13517	66.7	1	27.5	3.31419	1	15	0
13967167K	1	1	157	5.05625	66.7	1	210	5.34711	1	69.6	1
120219003828 ou 13739642B	1	1	45.3	3.81331	66.8	1	36.2	3.58906	1	15	0
13959384G ou 1-2021-9003878	1	1	73.6	4.29865	66.8	1	95.6	4.56017	1	50.1	1
14152611C / 120219004978	1	1	78.8	4.36691	67	1	42.3	3.74479	1	15	0
13895753D ou 120219004867	1	1	80.1	4.38328	67	1	16.5	2.80336	1	15	0
13621510D ou 120219004964	1	1	59.4	4.08429	67.1	1	20.2	3.00568	1	15	0
13858740H ou 120219004322	1	1	69.4	4.23989	67.2	1	31.9	3.46261	1	30.6	1
13990664K	1	1	90.4	4.50424	67.3	1	40	3.68888	1	36.2	1
6060258F	1	1	99.7	4.60217	67.5	1	27.6	3.31782	1	15	0
2883179G ou 120219005060	1	1	51.4	3.93964	67.7	1	13.7	2.6174	0	15	0
6041725E ou 1-2021-9004733	1	1	69.8	4.24563	68.1	1	50.4	3.91999	1	49.7	1
77101871J	1	1	98.5	4.59006	68.6	1	30.6	3.421	1	49.4	1
14014906J	1	1	65.8	4.18662	68.8	1	28.2	3.33932	1	15	0
3144709I ou 120219005073	1	1	65.3	4.17899	68.8	1	14.3	2.66026	0	15	0
6030566K	1	1	88.5	4.483	69.2	1	36.8	3.6055	1	15	0
3279050C ou 120219004820	1	1	50.8	3.9279	69.2	1	10.9	2.38876	0	15	0
13898283K	1	1	79.8	4.37952	69.5	1	19.2	2.95491	1	15	0
13759917D	1	1	67.7	4.21509	69.6	1	28.3	3.34286	1	15	0
6173672F	1	1	91.6	4.51743	69.6	1	32.9	3.49347	1	83.1	1
6060383I	1	1	84.3	4.43438	69.8	1	12.3	2.5096	0	15	0
13709684F	1	1	43.8	3.77963	69.8	1	69.3	4.23844	1	36.9	1
6017826J	1	1	87.8	4.47506	70	1	26.8	3.2884	1	15	0
13729789G / 120219004826	1	1	114	4.7362	70	1	104	4.64439	1	80	1
13944540B	1	1	121	4.79579	70.1	1	85.9	4.45318	1	40.1	1
13856655C	1	1	57.8	4.05699	70.2	1	9	2.19722	0	15	0
13896526B ou 120219005287	1	1	52	3.95124	70.2	1	9	2.19722	0	97.7	1
14003204G	1	1	107	4.67283	70.3	1	30.2	3.40784	1	36.4	1
13495056B	1	1	146	4.98361	70.4	1	233	5.45104	1	83.9	1
13743704J ou 120219003864	1	1	92.3	4.52504	70.6	1	39.1	3.66612	1	15	0
55506565F	1	1	79.1	4.37071	70.8	1	174	5.15906	1	57.4	1
14133223J ou 120219003894	1	1	80	4.38203	70.9	1	19.9	2.99072	1	15	0
3318972D	1	1	103	4.63473	71	1	534	6.2804	1	15	0
13923557I ou 120219004965	1	1	79.8	4.37952	71.1	1	25.6	3.24259	1	15	0
13959497H e 120219008628	1	1	110	4.70048	71.2	1	64.3	4.16356	1	38.5	1
2219768H ou 120219005490	1	1	83.1	4.42004	71.5	1	4.2	1.43508	0	15	0
13645514A ou 1-2021-9003789	1	1	126	4.83628	72.2	1	35.9	3.58074	1	15	0
13772837C	1	1	103	4.63473	72.2	1	24.7	3.2068	1	31.6	1
14153907E ou 120219004154	1	1	83.8	4.42843	72.5	1	37.4	3.62167	1	50.2	1
3303328B ou 1-2021-9003967	1	1	74	4.30407	72.6	1	36.6	3.60005	1	15	0
6092482K	1	1	96.1	4.56539	72.8	1	50.6	3.92395	1	64.1	1
13952388E ou 1-2021-9003769	1	1	48	3.8712	73.2	1	20.4	3.01553	1	15	0
3163736G ou 1-2021-9005155	1	1	103	4.63473	73.8	1	19.5	2.97041	1	15	0
13808090G	1	1	148	4.99721	74	1	130	4.86753	1	53.6	1
13527925A ou 120219004179	1	1	89.5	4.49424	74.3	1	25.4	3.23475	1	15	0
6127833H ou 120219004430	1	1	76.5	4.33729	74.3	1	15.7	2.75366	1	15	0
14239627H ou 1-2021-9004290	1	1	199	5.2933	74.3	1	110	4.70048	1	54.4	1
13568983K	1	1	174	5.15906	74.5	1	92.9	4.53152	1	15	0
6155118G	1	1	138	4.92725	74.8	1	73.8	4.30136	1	15	0
13949177J OU 120219004694	1	1	70.9	4.26127	74.8	1	16.4	2.79728	1	31.1	1
3355967D ou 1-2021-9005152	1	1	168	5.12396	75.4	1	73.8	4.30136	1	15	0
13672330D / 120219004197	1	1	140	4.94164	75.6	1	82.8	4.41643	1	50.4	1
14179989C ou 1-2021-9003759	1	1	87.8	4.47506	75.8	1	59.1	4.07923	1	40.8	1
90515086C	1	1	97.8	4.58292	76.2	1	13.3	2.58776	0	49.3	1
2799959G	1	1	47.2	3.85439	76.2	1	7.5	2.0149	0	64.7	1
14150064H ou 120219005124	1	1	140	4.94164	76.4	1	47.1	3.85227	1	32.4	1
55515051J	1	1	136	4.91265	76.5	1	204	5.31812	1	40.5	1
13721318H ou 1-2021-9003775	1	1	79.6	4.37701	76.8	1	21.3	3.05871	1	15	0
13923447E ou 1-2021-9003945	1	1	157	5.05625	76.9	1	68.9	4.23266	1	15	0
2980771J	1	1	124	4.82028	77.1	1	53.4	3.97781	1	33.3	1
14072455A ou 120219003841	1	1	74.1	4.30542	77.2	1	18.9	2.93916	1	15	0
13969343C ou 120219005095	1	1	258	5.55296	77.2	1	296	5.69036	1	91.3	1
14262830J	1	1	85.3	4.44617	77.7	1	99.9	4.60417	1	44.1	1
14083003A	1	1	186	5.22575	78.1	1	107	4.67283	1	84.5	1
14122242E	1	1	27.6	3.31782	78.4	1	11.4	2.43361	0	15	0
14246359G	1	1	32.1	3.46886	78.4	1	25.1	3.22287	1	31.3	1
2433024A ou 120219004193	1	1	78	4.35671	78.5	1	42.6	3.75185	1	15	0
44147431H ou 1-2021-9004283	1	1	130	4.86753	78.6	1	67.8	4.21656	1	91.7	1
13749936E ou 120219004389	1	1	85.6	4.44969	78.9	1	1010	6.91771	1	97.8	1
13476299H	1	1	129	4.85981	79.1	1	43.8	3.77963	1	15	0
13892050F OU 120219005110	1	1	81.4	4.39938	79.3	1	71.8	4.27388	1	15	0
2766064A	1	1	33.6	3.51453	79.4	1	869	6.76734	1	98	1
2185333A	1	1	68.6	4.22829	79.8	1	68	4.21951	1	42.4	1
13820655G	1	1	76.2	4.33336	80.3	1	73	4.29046	1	53.4	1
2797041I	1	1	1680	7.42655	80.3	1	315	5.75257	1	84	1
13767399F ou 120219004394	1	1	125	4.82831	80.4	1	40.5	3.7013	1	15	0
2263115F / 120219003821	1	1	99	4.59512	80.4	1	141	4.94876	1	38.8	1
3289499D ou 1-2021-9003964	1	1	82	4.40672	80.5	1	12.6	2.5337	0	15	0
120088007865 / 120219005041	1	1	90	4.49981	80.7	1	198	5.28827	1	15	0
14182019A	1	0	1.9	0.641854	80.8	1	1.9	0.641854	0	15	0
120219005105 ou 5090591A OU 2414866F	1	1	126	4.83628	81	1	40.1	3.69138	1	15	0
13911716H ou 120219003898	1	1	214	5.36598	81	1	109	4.69135	1	62.1	1
2481024C ou 1-2021-9003855	1	1	45.6	3.81991	81.5	1	21.3	3.05871	1	15	0
14164175G	1	1	71.8	4.27388	81.5	1	55.9	4.02356	1	81.4	1
6025683G ou 120219003853	1	1	85	4.44265	81.7	1	15.9	2.76632	1	15	0
14010887I ou 1-2021-9003985	1	1	82.3	4.41037	81.8	1	108	4.68213	1	93.4	1
2748678E / 120219003879	1	1	93.3	4.53582	82.5	1	17.9	2.8848	1	15	0
13944130J ou 120219004949	1	1	148	4.99721	82.6	1	147	4.99043	1	15	0
14040767A	1	1	79.7	4.37827	82.7	1	43.5	3.77276	1	51.4	1
3336458K ou 1-2021-9004812/	1	1	135	4.90527	83.2	1	28.9	3.36384	1	15	0
13465915H ou 120219003863	1	1	87.5	4.47164	83.2	1	10.3	2.33214	0	15	0
14076655F ou 12021900442567	1	1	108	4.68213	83.3	1	29.6	3.38777	1	15	0
13672055E ou 120219003991	1	1	20.5	3.02042	83.3	1	17.3	2.85071	1	66.3	1
13610281E	1	1	74.3	4.30811	83.6	1	186	5.22575	1	15	0
14043251D	1	1	158	5.0626	83.6	1	108	4.68213	1	15	0
2929154F ou 1-2021-9004813	1	1	118	4.77068	83.8	1	72.2	4.27944	1	38.8	1
14019328A	1	0	5	1.60944	83.9	1	1.9	0.641854	0	15	0
14207578B	1	1	105	4.65396	84.1	1	31.7	3.45632	1	15	0
14101859J / 12021900349	1	1	95.7	4.56122	84.3	1	28.7	3.3569	1	15	0
2933159C	1	1	301	5.70711	84.5	1	258	5.55296	1	15	0
2722274A ou 1-2021-9003924	1	1	99.5	4.60016	84.5	1	37.1	3.61362	1	95.8	1
14186708A / 120219005123	1	1	88.8	4.48639	84.6	1	67.1	4.20618	1	15	0
14184888E	1	1	102	4.62497	84.8	1	25.4	3.23475	1	15	0
15145468E	1	1	89.1	4.48976	84.8	1	171	5.14166	1	90.2	1
14111404G / 120219004378	1	1	140	4.94164	85.4	1	115	4.74493	1	80.6	1
13900989I ou 1-2021-9003972	1	1	88.2	4.47961	85.6	1	13.1	2.57261	0	15	0
14258370E	1	1	96.4	4.56851	85.7	1	24.6	3.20275	1	15	0
2050949G	1	1	91.2	4.51305	85.8	1	197	5.2832	1	76.2	1
13820792E ou 120219003960	1	1	82.2	4.40916	86.1	1	29.5	3.38439	1	15	0
13681434F	1	1	123	4.81218	86.5	1	26.7	3.28466	1	15	0
6165032E	1	1	123	4.81218	86.5	1	19.4	2.96527	1	15	0
13622321C ou 120219005311	1	1	113	4.72739	86.6	1	62.1	4.12875	1	49	1
44141110B ou 1-2021-9003824	1	1	112	4.7185	86.8	1	33.2	3.50255	1	15	0
14110604D	1	1	102	4.62497	86.8	1	110	4.70048	1	81.2	1
13639988A / 120219003772	1	1	84.3	4.43438	86.9	1	20.2	3.00568	1	44.8	1
13838129H / 120219004174	1	1	113	4.72739	87.1	1	40.5	3.7013	1	40.8	1
3164922A ou 120219004846	1	1	79	4.36945	87.7	1	27.1	3.29953	1	40.8	1
13803102I	1	1	106	4.66344	88.1	1	21.6	3.07269	1	60.1	1
2370433C ou 120219004664	1	1	165	5.10595	88.8	1	62.8	4.13996	1	15	0
55727994F	1	1	125	4.82831	89	1	40.3	3.69635	1	30.5	1
3351237F	1	1	135	4.90527	89	1	37.9	3.63495	1	59.7	1
2748841B ou 120219003961	1	1	71.2	4.26549	89.7	1	41.5	3.72569	1	62.6	1
5086982G	1	1	137	4.91998	89.8	1	72.7	4.28634	1	15	0
13436763E	1	1	122	4.80402	90	1	65.6	4.18358	1	65.2	1
14183446G	1	1	122	4.80402	90.3	1	29.5	3.38439	1	15	0
14015488J / 120219003877	1	1	133	4.89035	90.4	1	49	3.89182	1	42.1	1
3145520D	1	1	102	4.62497	91	1	24.2	3.18635	1	32.4	1
2962806B OU 120219003787	1	1	236	5.46383	91.2	1	86.6	4.4613	1	31.1	1
13795872B	1	1	215	5.37064	91.2	1	80.2	4.38452	1	46.3	1
6016212B ou 120219004823	1	1	110	4.70048	91.3	1	16.7	2.81541	1	15	0
4015114C ou 120219005619	1	1	139	4.93447	91.3	1	24.5	3.19867	1	76.7	1
13494023H ou 120219003934	1	1	254	5.53733	91.4	1	210	5.34711	1	92.5	1
120219004951 ou 120218004339	1	1	102	4.62497	91.8	1	41.2	3.71844	1	58.2	1
14069635C	1	1	111	4.70953	92.5	1	193	5.26269	1	71.9	1
13775962B	1	1	130	4.86753	92.6	1	105	4.65396	1	31.9	1
2829088D	1	1	127	4.84419	92.7	1	75.4	4.32281	1	58.8	1
13887166G	1	1	165	5.10595	92.8	1	183	5.20949	1	87.5	1
89028067E 0u 120219004842	1	1	268	5.59099	93.2	1	777	6.65544	1	95.9	1
14131018D	1	1	292	5.67675	93.8	1	243	5.49306	1	58.4	1
3240750E	1	1	205	5.32301	93.9	1	33.7	3.5175	1	15	0
14224833J	1	1	289	5.66643	93.9	1	182	5.20401	1	88.6	1
2816721K	1	1	252	5.52943	94	1	234	5.45532	1	15	0
14008723A	1	1	44.8	3.80221	94.1	1	13	2.56495	0	15	0
3078283B ou 120219004953	1	1	210	5.34711	94.6	1	31.4	3.44681	1	15	0
13510993A	1	1	147	4.99043	94.6	1	122	4.80402	1	15	0
13854170J	1	1	194	5.26786	94.7	1	24.8	3.21084	1	15	0
2765792D	1	1	171	5.14166	95	1	25.1	3.22287	1	15	0
13652726H	1	1	317	5.7589	95.3	1	128	4.85203	1	15	0
14118470J	1	1	296	5.69036	95.3	1	1030	6.93731	1	97	1
14226752J ou 120219003914	1	1	141	4.94876	95.5	1	47.8	3.86703	1	15	0
13439870H ou 1-2021-9003791	1	1	94.3	4.54648	95.6	1	25.5	3.23868	1	97.7	1
55375467G	1	1	312	5.743	95.8	1	146	4.98361	1	15	0
14276069I / 120219001251	1	1	173	5.15329	95.8	1	109	4.69135	1	79.2	1
13615512J	1	1	380	5.94017	95.9	1	453	6.11589	1	15	0
2979144A	1	1	244	5.49717	95.9	1	250	5.52146	1	96.2	1
13916320B ou 120219005310	1	1	275	5.61677	96.1	1	107	4.67283	1	70	1
13984072I	1	1	379	5.93754	96.5	1	104	4.64439	1	57.3	1
2969926A ou 120219004986	1	1	206	5.32788	96.6	1	170	5.1358	1	79.5	1
90902012J	1	1	203	5.31321	96.7	1	71.2	4.26549	1	15	0
14109193C / 120219005048	1	1	335	5.81413	96.8	1	202	5.30827	1	94.2	1
14262408E	1	1	228	5.42935	97.1	1	125	4.82831	1	15	0
13705717G ou 120219004287	1	1	111	4.70953	97.2	1	39.6	3.67883	1	78	1
13783905J ou 1-2021-9003756	1	0	7.7	2.04122	97.6	1	7	1.94591	0	15	0
33591759F	1	1	257	5.54908	97.6	1	29.7	3.39115	1	39.2	1
13468602K	1	1	131	4.8752	97.7	1	39.9	3.68638	1	15	0
14262242G	1	1	198	5.28827	97.9	1	262	5.56834	1	15	0
13848883F ou 120219004730	1	1	1250	7.1309	97.9	1	574	6.35263	1	94.1	1
77109949K	1	1	1150	7.04752	98	1	503	6.22059	1	15	0
13898442E	1	1	99.5	4.60016	15	0	85.7	4.45085	1	15	0
2973054J ou 120219003936	1	1	37.9	3.63495	15	0	10.9	2.38876	0	15	0
14116380J	1	1	26.8	3.2884	15	0	10.2	2.32239	0	15	0
6140837E OU 120219004742	1	1	43.2	3.76584	15	0	25.2	3.22684	1	15	0
33002050F ou 120219004961	1	1	61.4	4.11741	15	0	16.2	2.78501	1	15	0
44112192K ou 1-2021-9003901	1	1	26.6	3.28091	15	0	9.8	2.28238	0	15	0
90555959D	1	1	18.5	2.91777	15	0	24.3	3.19048	1	15	0
91249959C	1	1	29.5	3.38439	15	0	34.2	3.53223	1	15	0
120219005647	1	1	129	4.85981	15	0	64.7	4.16976	1	15	0
14005787E ou 120219004266	1	1	321	5.77144	15	0	262	5.56834	1	32.5	1
13702349E ou 120219004233	1	1	81.4	4.39938	15	0	51.6	3.94352	1	36.8	1
90465828H	1	1	18.6	2.92316	15	0	4.7	1.54756	0	80	1
3173615A ou 1-2021-9004240	1	1	84.3	4.43438	15	0	346	5.84644	1	88.8	1
6118250H	1	1	97	4.57471	30.1	1	41	3.71357	1	15	0
13702729F	1	1	134	4.89784	31.3	1	62.3	4.13196	1	15	0
91204386D	1	1	91.4	4.51525	33.1	1	74.6	4.31214	1	15	0
3281080F	1	1	86.1	4.45551	33.3	1	48.9	3.88978	1	15	0
14021211E ou 120219003839	1	1	75.5	4.32413	40.7	1	47.5	3.86073	1	15	0
2667244A OU 120219004726	1	1	34.3	3.53515	43	1	13.5	2.60269	0	34.1	1
15096603C ou 120219005120	1	1	306	5.72359	44.1	1	247	5.50939	1	65.8	1
14059388C ou 120219003865	1	1	37	3.61092	47.3	1	10.9	2.38876	0	15	0
55725684I ou 1-2021-9003800	1	1	56.7	4.03777	47.6	1	23.2	3.14415	1	15	0
13878848F	1	1	108	4.68213	47.7	1	55.1	4.00915	1	15	0
15038057A	1	1	63.4	4.14946	47.9	1	66.9	4.2032	1	50.6	1
6122929D ou 120219004802	1	1	1500	7.31322	49	1	1570	7.35883	1	15	0
13857538E / 120219004399	1	1	87.3	4.46935	51.2	1	49.2	3.89589	1	45.6	1
14120309E ou 120219005122	1	1	106	4.66344	51.6	1	62.2	4.13035	1	45.8	1
13927114I	1	1	286	5.65599	55.4	1	125	4.82831	1	15	0
6138931F	1	1	112	4.7185	55.8	1	83.1	4.42004	1	42.5	1
15098191J ou 120219003843	1	1	97.1	4.57574	57	1	96.4	4.56851	1	15	0
120219005070 ou 55605929G	1	1	67.2	4.20767	59.1	1	40.5	3.7013	1	15	0
3019267B	1	1	92.3	4.52504	59.2	1	44.4	3.79324	1	15	0
55577649A	1	1	142	4.95583	59.7	1	58.1	4.06217	1	15	0
4027449E ou 120219005413	1	1	134	4.89784	62.9	1	60.7	4.10594	1	41.4	1
55718501I	1	1	93.5	4.53796	63.7	1	83.2	4.42125	1	15	0
91211269I ou 120219004983	1	1	87.8	4.47506	64.3	1	38.9	3.66099	1	15	0
14036148F	1	1	104	4.64439	64.3	1	63.5	4.15104	1	45.6	1
14067777F	1	1	68.6	4.22829	65.7	1	30.9	3.43076	1	39.6	1
3275436G	1	1	336	5.81711	66.3	1	538	6.28786	1	46.7	1
2797262E ou 1-2021-9004289	1	1	1150	7.04752	66.8	1	630	6.44572	1	67.7	1
5266547F	1	1	75.5	4.32413	67.5	1	59	4.07754	1	52.4	1
13622185K ou 1-2021-9004244	1	1	350	5.85793	69.2	1	93.2	4.53475	1	60.2	1
14164815H ou 120219003915	1	1	98.8	4.5931	69.8	1	20.7	3.03013	1	15	0
33596617J	1	1	83.5	4.42485	70	1	65.5	4.18205	1	78.5	1
13980456D	1	1	335	5.81413	70.7	1	245	5.50126	1	15	0
2345321E	1	1	146	4.98361	70.7	1	127	4.84419	1	75	1
14084616J	1	1	166	5.11199	71.3	1	133	4.89035	1	15	0
13929771D ou 120219004617	1	1	93.1	4.53367	71.7	1	50.6	3.92395	1	64.4	1
2424649K / 120219003888	1	1	202	5.30827	72.5	1	115	4.74493	1	15	0
14274897B ou120219004926	1	1	103	4.63473	72.6	1	65.5	4.18205	1	55.5	1
14194353K ou 120219005132	1	1	382	5.94542	73.1	1	387	5.95842	1	15	0
77103109H / 120219005058	1	1	161	5.0814	73.2	1	334	5.81114	1	35.6	1
13721510H	1	1	116	4.75359	73.3	1	38.7	3.65584	1	15	0
2236991A ou 120219005403	1	1	287	5.65948	76.1	1	117	4.76217	1	97.1	1
14123044F ou 120219004316	1	1	115	4.74493	76.6	1	64.8	4.17131	1	63.1	1
13651065H ou 1-2021-9005085	1	1	172	5.14749	77.3	1	115	4.74493	1	76.9	1
14180120B ou 120219004831	1	1	175	5.16479	78.6	1	95.2	4.55598	1	47.3	1
13745835H ou 120219004870	1	1	72.7	4.28634	79	1	66.7	4.2002	1	15	0
3157258E	1	1	95	4.55388	79.3	1	63.9	4.15732	1	63.8	1
2581755B	1	1	130	4.86753	79.6	1	72.6	4.28496	1	59.6	1
6170070C	1	1	101	4.61512	79.7	1	39	3.66356	1	15	0
13957189I / 120219003806	1	1	91	4.51086	79.7	1	42.7	3.7542	1	35.9	1
55381269E / 120219004665	1	1	117	4.76217	79.7	1	72.9	4.28909	1	59	1
13774570K	1	1	133	4.89035	79.8	1	62	4.12713	1	15	0
13930578K	1	1	110	4.70048	81.6	1	68.1	4.22098	1	54.7	1
3070550I ou 120219005333	1	1	303	5.71373	81.7	1	138	4.92725	1	15	0
3298324K	1	1	134	4.89784	82	1	237	5.46806	1	15	0
13814264G ou 120219003770	1	1	216	5.37528	82.2	1	110	4.70048	1	32.2	1
2866678G ou 120219004790	1	1	100	4.60517	82.6	1	63	4.14313	1	15	0
13852887D	1	1	378	5.93489	84.6	1	130	4.86753	1	15	0
2798661G	1	1	164	5.09987	84.6	1	61.9	4.12552	1	58.2	1
44127143E	1	1	227	5.42495	84.8	1	139	4.93447	1	97.2	1
3050933H	1	1	316	5.75574	84.8	1	298	5.69709	1	97.2	1
13895087H ou 120219003953	1	1	104	4.64439	85.3	1	58.9	4.07584	1	15	0
55457326H ou 120219003777	1	1	126	4.83628	85.7	1	73	4.29046	1	15	0
14154196F	1	1	200	5.29832	86.7	1	140	4.94164	1	15	0
13540633B / 120219003876	1	1	117	4.76217	86.8	1	180	5.19296	1	15	0
90417599G ou 1-2021-9003919	1	1	164	5.09987	87.2	1	159	5.0689	1	53.1	1
14103254G	1	1	137	4.91998	87.5	1	60	4.09434	1	55.9	1
13717847K / 120219004747	1	1	153	5.03044	87.8	1	68.7	4.22975	1	58.7	1
13983867B	1	1	102	4.62497	88.4	1	66.8	4.2017	1	50	1
14231029D ou 120219004352	1	1	92.8	4.53045	88.8	1	67.1	4.20618	1	78	1
14228486J	1	1	277	5.62402	88.8	1	349	5.85507	1	94.9	1
120219008569 ou 1-2021-9004711	1	1	290	5.66988	89.2	1	261	5.56452	1	95	1
3098964K	1	1	100	4.60517	89.4	1	300	5.70378	1	15	0
77085216H ou 120219004419	1	1	156	5.04986	89.4	1	80.9	4.39321	1	42	1
120219005109 ou 120218004367	1	1	212	5.35659	89.5	1	224	5.41165	1	89.6	1
14189348A / 120219004972	1	1	104	4.64439	89.7	1	64.8	4.17131	1	66.7	1
14216806A ou 1-2021-9005005	1	1	107	4.67283	89.8	1	57	4.04305	1	15	0
13506786G	1	1	191	5.25227	90.8	1	44.4	3.79324	1	15	0
91157094J	1	1	100	4.60517	91.8	1	81.2	4.39692	1	55	1
6067683F ou 120219004149	1	1	106	4.66344	92.3	1	86.8	4.46361	1	90.7	1
13875161F / 120219004359	1	1	147	4.99043	92.5	1	114	4.7362	1	69.7	1
13896393C ou 1-2021-9004242	1	1	251	5.52545	92.6	1	88.2	4.47961	1	73.7	1
13846218A ou 1-2021-9003910	1	1	312	5.743	92.7	1	262	5.56834	1	15	0
3345393G	1	1	99.7	4.60217	92.7	1	39.5	3.6763	1	15	0
14087218I	1	1	208	5.33754	92.8	1	157	5.05625	1	89.1	1
3315666H ou 1-2021-9003875	1	1	230	5.43808	93.2	1	97.3	4.5778	1	84.2	1
3363016E ou 120219005133	1	1	321	5.77144	93.5	1	220	5.39363	1	88.8	1
4064870B ou 120219003816	1	1	171	5.14166	93.6	1	93.7	4.5401	1	77.7	1
55491652H	1	1	174	5.15906	94	1	140	4.94164	1	87.9	1
13665407D ou 120219005017	1	1	287	5.65948	94	1	274	5.61313	1	96.9	1
2697113H	1	1	375	5.92693	94.1	1	674	6.51323	1	15	0
14156084E	1	1	230	5.43808	94.1	1	51	3.93183	1	55	1
14112099H	1	1	155	5.04343	94.6	1	104	4.64439	1	15	0
13695940E / 120219003809	1	1	244	5.49717	94.9	1	196	5.27811	1	78.6	1
13541825A ou 120219004763	1	1	140	4.94164	95	1	162	5.0876	1	79.6	1
2383432E ou 1-2021-9005161	1	1	147	4.99043	95	1	126	4.83628	1	90.7	1
2604415H	1	1	143	4.96284	95.1	1	110	4.70048	1	79.6	1
14096067B ou 120219004795	1	1	176	5.17048	95.3	1	78.6	4.36437	1	61	1
2762974D	1	1	213	5.36129	95.4	1	163	5.09375	1	90.9	1
13954263J	1	1	169	5.1299	95.5	1	144	4.96981	1	34	1
14171087D ou 120219004417	1	1	267	5.58725	95.5	1	173	5.15329	1	59.8	1
2995532I	1	1	371	5.9162	95.6	1	310	5.73657	1	15	0
14040643D ou 120219004280	1	1	205	5.32301	95.6	1	173	5.15329	1	97.6	1
13707518D ou 120219003836	1	1	302	5.71043	95.9	1	113	4.72739	1	32.7	1
12021 9004680 ou 120218004261	1	1	146	4.98361	96.1	1	104	4.64439	1	81.3	1
44103545H	1	1	196	5.27811	96.2	1	123	4.81218	1	75.6	1
3078084I	1	1	204	5.31812	96.5	1	138	4.92725	1	15	0
2291160J ou 120219004743	1	1	189	5.24175	96.5	1	99.1	4.59613	1	15	0
13987565G	1	1	1500	7.31322	96.5	1	580	6.36303	1	15	0
2905220C	1	1	338	5.82305	96.6	1	252	5.52943	1	81	1
89050221D ou 120219004679	1	1	225	5.4161	96.6	1	115	4.74493	1	86.9	1
3083525C / 1202190005111	1	1	3200	8.07091	96.8	1	1030	6.93731	1	94.8	1
14098880E	1	1	199	5.2933	97	1	157	5.05625	1	72	1
15076916H OU 120219005292	1	1	216	5.37528	97.1	1	125	4.82831	1	67	1
13992282B /120219005031	1	1	77.4	4.34899	97.1	1	54.3	3.99452	1	73.4	1
13920786H / 120219003832	1	1	189	5.24175	97.2	1	112	4.7185	1	86.2	1
3066888K ou 120219004849	1	1	154	5.03695	97.4	1	126	4.83628	1	58.1	1
2678320G	1	1	257	5.54908	97.4	1	223	5.40717	1	92.8	1
13722564F / 120219004375	1	1	1700	7.43838	97.4	1	1330	7.19293	1	97.1	1
14076651J ou 120219005291	1	1	1490	7.30653	97.5	1	972	6.87936	1	15	0
14168972B / 120219005029	1	1	198	5.28827	97.5	1	122	4.80402	1	90.9	1
14175880C / 120219005020	1	1	253	5.53339	97.5	1	183	5.20949	1	94.3	1
90531545D ou 120219005305	1	1	1260	7.13887	97.5	1	486	6.18621	1	96.7	1
14172260D	1	1	558	6.32436	97.6	1	244	5.49717	1	94.4	1
13911832B	1	1	1300	7.17012	97.6	1	1220	7.10661	1	96.8	1
14076688E	1	1	1020	6.92756	97.7	1	1190	7.08171	1	15	0
13862665C / 120219004416	1	1	350	5.85793	97.7	1	385	5.95324	1	96.6	1
44129675H	1	1	378	5.93489	97.8	1	181	5.1985	1	90	1
88252712C	1	1	697	6.54679	97.9	1	505	6.22456	1	15	0
14069776H ou 120219004158	1	1	1020	6.92756	98	1	282	5.64191	1	82.9	1
					47.65	539			495	15	318
		650				0.650966			0.597826		0.384058
		0.785024

## Sheet: Tables 3 and 4
ID	age	age>=60	female sex=1	ARD=1, control =0	White etinicity	RA	SpA	PsA	SLE	myopathy	ANCA vasculites	Takayasu	pSjogren S	SSc	APS	prednisone	prednisone dose	Prednisone dose>=7.5	Prednisone dose>=10	Prednisone dose>=20	Biologic therapy	TNFi	Abatacept	Tocilizumab	Rituximab	Belimumab	Secukinumab	Ustekinumab	immunossupressor	Jaki - tofacitinib	methotrexate	leflunomide	azathioprine	Cyclophosphamide	Mycophenolate mofetil	Cyclosporine	Tacrolimus	Sulfasalazine	Hydroxychloroquine	IgG_D210, yes=1, no=0	Nab positivity_D210
13590091B	49	0	1	1	0	0	0	0	0	0	0	0	0	1	0	0		0	0	0	0	0	0	0	0	0	0	0	0	0	0	0	0	0	0	0	0	0	0	0	0
13891077I	67	1	0	1	0	0	0	1	0	0	0	0	0	0	0	0		0	0	0	0	0	0	0	0	0	0	0	1	0	1	0	0	0	0	0	0	0	0	0	0
13950472I ou 120219003746	45	0	1	1	0	0	0	0	0	0	0	0	0	0	1	0		0	0	0	0	0	0	0	0	0	0	0	0	0	0	0	0	0	0	0	0	0	0	0	0
2883179G ou 120219005060	49	0	1	1	1	0	1	0	0	0	0	0	0	0	0	0		0	0	0	1	0	0	0	0	0	0	0	0	0	0	0	0	0	0	0	0	0	0	0	0
14017892I ou 120219005416	35	0	1	1	1	0	0	0	0	0	0	1	0	0	0	0		0	0	0	0	0	0	0	0	0	0	0	1	0	0	0	1	0	0	0	0	0	0	0	0
13625716C ou 1-2021-9004695	41	0	0	1	0	0	1	0	0	0	0	0	0	0	0	0		0	0	0	1	1	0	0	0	0	0	0	0	0	0	0	0	0	0	0	0	1	0	0	0
14260369K	39	0	1	1	1	0	0	0	0	0	1	0	0	0	0	0		0	0	0	0	0	0	0	0	0	0	0	0	0	0	0	0	0	0	0	0	0	0	0	0
13699130I / 120219004125	60	1	1	1	1	0	0	0	1	0	0	0	0	0	0	0		0	0	0	0	0	0	0	0	0	0	0	1	0	0	0	1	0	0	0	0	0	0	0	0
13865175E ou 1-2021-9003899	57	0	0	1	1	0	0	1	0	0	0	0	0	0	0	0		0	0	0	1	0	0	0	0	0	1	0	1	0	1	0	0	0	0	0	0	0	0	0	0
44112192K ou 1-2021-9003901	44	0	0	1	0	0	1	0	0	0	0	0	0	0	0	0		0	0	0	1	1	0	0	0	0	0	0	0	0	0	0	0	0	0	0	0	0	0	0	0
2974213J	40	0	0	1	0	0	1	0	0	0	0	0	0	0	0	0		0	0	0	0	0	0	0	0	0	0	0	0	0	0	0	0	0	0	0	0	0	0	0	0
13993120J ou 1-2021-9003903	51	0	0	1	1	0	0	1	0	0	0	0	0	0	0	0		0	0	0	1	0	0	0	0	0	1	0	0	0	0	0	0	0	0	0	0	0	0	0	0
14216638I / 120219004988	52	0	1	1	1	0	0	0	0	0	0	0	1	0	0	0		0	0	0	0	0	0	0	0	0	0	0	0	0	0	0	0	0	0	0	0	0	1	0	0
13975352D ou 120219003904	36	0	1	1	1	0	0	1	0	0	0	0	0	0	0	0		0	0	0	1	0	0	0	0	0	1	0	1	0	1	0	0	0	0	0	0	0	0	0	0
14112195H	45	0	1	1	0	0	0	0	0	1	0	0	0	0	0	0		0	0	0	0	0	0	0	0	0	0	0	0	0	0	0	0	0	0	0	0	0	0	0	0
55332043F ou 1-2021-9004735	48	0	1	1	1	1	0	0	0	0	0	0	0	0	0	0		0	0	0	1	0	1	0	0	0	0	0	1	0	0	1	0	0	0	0	0	0	0	0	0
44150794D	23	0	1	1	1	1	0	0	0	0	0	0	0	0	0	0		0	0	0	0	0	0	0	0	0	0	0	1	0	1	0	0	0	0	0	0	0	0	0	0
3018499J ou 1-2021-9003909	53	0	0	1	1	0	1	0	0	0	0	0	0	0	0	0		0	0	0	1	1	0	0	0	0	0	0	1	0	0	1	0	0	0	0	0	0	0	0	0
90960322B ou 120219004865	52	0	0	1	1	0	1	0	0	0	0	0	0	0	0	0		0	0	0	0	0	0	0	0	0	0	0	0	0	0	0	0	0	0	0	0	1	0	0	0
14065438F ou 1-2021-9004908	54	0	0	1	0	0	0	0	0	0	1	0	0	0	0	0		0	0	0	0	0	0	0	0	0	0	0	0	0	0	0	0	0	0	0	0	0	0	0	0
13887188J ou 120219005405	72	1	0	1	0	1	0	0	0	0	0	0	0	0	0	0		0	0	0	0	0	0	0	0	0	0	0	1	0	0	1	0	0	0	0	0	0	1	0	0
2753559K ou 120219004741	51	0	0	1	1	0	1	0	0	0	0	0	0	0	0	0		0	0	0	0	0	0	0	0	0	0	0	0	0	0	0	0	0	0	0	0	1	0	0	0
5228059B ou 1-2021-9004899	51	0	0	1	0	0	0	0	0	0	1	0	0	0	0	0		0	0	0	0	0	0	0	0	0	0	0	1	0	1	0	0	0	0	0	0	0	0	0	0
2459392E ou 120219004245	64	1	1	1	1	1	0	0	0	0	0	0	0	0	0	0		0	0	0	0	0	0	0	0	0	0	0	1	0	1	0	0	0	0	0	0	0	0	0	0
14042237I ou 1-2021-9003755	55	0	0	1	0	0	0	0	0	0	0	0	0	0	1	0		0	0	0	0	0	0	0	0	0	0	0	0	0	0	0	0	0	0	0	0	0	1	0	0
13479910I	67	1	1	1	1	1	0	0	0	0	0	0	0	0	0	0		0	0	0	0	0	0	0	0	0	0	0	1	0	1	0	0	0	0	0	0	0	0	0	0
14218205E	61	1	0	1	1	0	0	0	0	0	0	1	0	0	0	0		0	0	0	0	0	0	0	0	0	0	0	0	0	0	0	0	0	0	0	0	0	0	0	0
15130907B ou 120219004886	46	0	0	1	1	0	0	0	0	0	1	0	0	0	0	0		0	0	0	0	0	0	0	0	0	0	0	0	0	0	0	0	0	0	0	0	0	0	0	0
14120179C ou 120219005019	28	0	1	1	1	0	0	0	1	0	0	0	0	0	0	0		0	0	0	0	0	0	0	0	0	0	0	1	0	0	0	0	0	1	0	0	0	1	0	0
13783162E / 120219004385	69	1	1	1	0	0	0	0	1	0	0	0	0	0	0	0		0	0	0	0	0	0	0	0	0	0	0	0	0	0	0	0	0	0	0	0	0	0	0	0
2405594A ou 1-2021-9003916	64	1	1	1	0	0	0	1	0	0	0	0	0	0	0	0		0	0	0	1	1	0	0	0	0	0	0	1	0	0	1	0	0	0	0	0	0	0	0	0
55409995F	56	0	0	1	0	0	0	0	0	0	0	1	0	0	0	0		0	0	0	0	0	0	0	0	0	0	0	0	0	0	0	0	0	0	0	0	0	0	0	0
3074038G ou 120219004821	66	1	0	1	0	0	0	1	0	0	0	0	0	0	0	0		0	0	0	0	0	0	0	0	0	0	0	1	0	1	0	0	0	0	0	0	0	0	0	0
3264256I	51	0	1	1	0	0	0	0	0	0	0	0	1	0	0	0		0	0	0	0	0	0	0	0	0	0	0	0	0	0	0	0	0	0	0	0	0	1	0	0
33531630F ou 1-2021-9005143	55	0	1	1	0	0	0	1	0	0	0	0	0	0	0	0		0	0	0	0	0	0	0	0	0	0	0	1	0	1	1	0	0	0	0	0	0	0	0	0
13964420K ou 1-2021-9003918	43	0	1	1	0	0	0	1	0	0	0	0	0	0	0	0		0	0	0	1	1	0	0	0	0	0	0	0	0	0	0	0	0	0	0	0	1	0	0	0
13470366B	56	0	0	1	1	0	1	0	0	0	0	0	0	0	0	0		0	0	0	0	0	0	0	0	0	0	0	0	0	0	0	0	0	0	0	0	1	0	0	0
14048241D ou 120219005400	55	0	0	1	1	0	0	0	0	1	0	0	0	0	0	0		0	0	0	0	0	0	0	0	0	0	0	1	0	0	0	0	0	1	0	0	0	0	0	0
14012026F ou 120219005450	60	1	1	1	1	0	0	0	0	0	0	0	0	1	0	0		0	0	0	0	0	0	0	0	0	0	0	1	0	0	0	0	0	1	0	0	0	0	0	0
13737360I	74	1	1	1	1	0	0	0	0	0	1	0	0	0	0	0		0	0	0	0	0	0	0	0	0	0	0	1	0	1	0	0	0	0	0	0	0	0	0	0
120219004745 ou 120218004271	66	1	1	1	1	1	0	0	0	0	0	0	0	0	0	0		0	0	0	1	0	0	1	0	0	0	0	0	0	0	0	0	0	0	0	0	0	0	0	0
2853779A	38	0	0	1	1	0	0	0	0	1	0	0	0	0	0	0		0	0	0	0	0	0	0	0	0	0	0	1	0	0	0	1	0	0	0	0	0	0	0	0
13677797D	41	0	1	1	1	0	0	0	0	1	0	0	0	0	0	0		0	0	0	1	0	0	0	1	0	0	0	1	0	0	1	0	0	0	0	0	0	0	0	0
3063656A OU 120219003758	63	1	1	1	1	0	0	0	0	0	0	0	0	0	1	0		0	0	0	0	0	0	0	0	0	0	0	0	0	0	0	0	0	0	0	0	0	1	0	0
120218004347 / 120219005007	40	0	1	1	0	0	0	0	1	0	0	0	0	0	0	0		0	0	0	0	0	0	0	0	0	0	0	0	0	0	0	0	0	0	0	0	0	1	0	0
14161772A ou 120219004369	30	0	1	1	1	0	0	0	1	0	0	0	0	0	0	0		0	0	0	0	0	0	0	0	0	0	0	0	0	0	0	0	0	0	0	0	0	1	0	0
13856655C	55	0	0	1	1	1	0	0	0	0	0	0	0	0	0	0		0	0	0	0	0	0	0	0	0	0	0	1	0	1	0	0	0	0	0	0	0	0	0	0
44124272H ou 120219004274	38	0	1	1	0	1	0	0	0	0	0	0	0	0	0	0		0	0	0	1	1	0	0	0	0	0	0	1	0	1	0	0	0	0	0	0	0	0	0	0
13629309J	19	0	0	1	1	0	1	0	0	0	0	0	0	0	0	0		0	0	0	0	0	0	0	0	0	0	0	0	0	0	0	0	0	0	0	0	1	0	0	0
13843819B ou 1-2021-9003930	40	0	1	1	1	0	0	1	0	0	0	0	0	0	0	0		0	0	0	1	0	0	0	0	0	1	0	1	0	1	0	0	0	0	0	0	0	0	0	0
14178693A	32	0	1	1	0	0	0	0	1	0	0	0	0	0	0	0		0	0	0	0	0	0	0	0	0	0	0	1	0	0	0	0	0	1	0	0	0	1	0	0
13954952H ou 120219004898	69	1	0	1	1	0	0	0	0	0	1	0	0	0	0	0		0	0	0	0	0	0	0	0	0	0	0	1	0	1	0	0	0	0	0	0	0	0	0	0
13444788I ou 120219003932	58	0	0	1	1	0	0	1	0	0	0	0	0	0	0	0		0	0	0	1	1	0	0	0	0	0	0	0	0	0	0	0	0	0	0	0	0	0	0	0
1-2021-9003760 ou 13940995H	71	1	1	1	0	0	0	0	0	0	0	0	0	0	1	0		0	0	0	0	0	0	0	0	0	0	0	0	0	0	0	0	0	0	0	0	0	0	0	0
6059259J ou 120219005391	27	0	0	1	1	1	0	0	0	0	0	0	0	0	0	0		0	0	0	1	1	0	0	0	0	0	0	0	0	0	0	0	0	0	0	0	0	0	0	0
2061907J OU 120219003939	56	0	0	1	1	0	1	0	0	0	0	0	0	0	0	0		0	0	0	1	1	0	0	0	0	0	0	1	0	1	0	0	0	0	0	0	0	0	0	0
13708845C ou 120219004592	59	0	0	1	1	0	1	0	0	0	0	0	0	0	0	0		0	0	0	1	1	0	0	0	0	0	0	0	0	0	0	0	0	0	0	0	0	0	0	0
13963085I ou 12021905491	40	0	1	1	0	0	0	0	1	0	0	0	0	0	0	0		0	0	0	0	0	0	0	0	0	0	0	1	0	0	0	0	0	1	0	0	0	1	0	0
13732337C ou 120219005299	67	1	1	1	0	0	1	0	0	0	0	0	0	0	0	0		0	0	0	1	1	0	0	0	0	0	0	0	0	0	0	0	0	0	0	0	0	0	0	0
6045002K ou 1-2021-9003764	40	0	1	1	1	0	0	0	0	0	0	0	0	0	1	0		0	0	0	0	0	0	0	0	0	0	0	0	0	0	0	0	0	0	0	0	0	0	0	0
13651182A OU 120219003765	46	0	1	1	1	0	0	0	0	0	0	0	0	0	1	0		0	0	0	0	0	0	0	0	0	0	0	0	0	0	0	0	0	0	0	0	0	1	0	0
14105301K	47	0	1	1	1	1	0	0	0	0	0	0	0	0	0	0		0	0	0	1	1	0	0	0	0	0	0	1	0	0	0	0	0	0	1	0	0	0	0	0
13468598D ou 120219004838	56	0	0	1	1	0	1	0	0	0	0	0	0	0	0	0		0	0	0	0	0	0	0	0	0	0	0	0	0	0	0	0	0	0	0	0	1	0	0	0
6060384H	35	0	0	1	0	1	0	0	0	0	0	0	0	0	0	0		0	0	0	1	1	0	0	0	0	0	0	0	0	0	0	0	0	0	0	0	0	0	0	0
2968076E / 120219003812	63	1	1	1	1	0	0	0	0	0	0	0	1	0	0	0		0	0	0	0	0	0	0	0	0	0	0	0	0	0	0	0	0	0	0	0	0	0	0	0
55425441I ou 1-2021-9003767	41	0	0	1	0	0	0	0	0	0	0	0	0	0	1	0		0	0	0	0	0	0	0	0	0	0	0	1	0	0	0	0	0	1	1	0	0	0	0	0
14029641F / 120219004397	23	0	0	1	0	0	0	0	1	0	0	0	0	0	0	0		0	0	0	0	0	0	0	0	0	0	0	0	0	0	0	0	0	0	0	0	0	1	0	0
4087123D	52	0	1	1	1	1	0	0	0	0	0	0	0	0	0	0		0	0	0	1	1	0	0	0	0	0	0	1	0	0	1	0	0	0	0	0	0	0	0	0
13640038C OU 120219003955	36	0	0	1	1	0	1	0	0	0	0	0	0	0	0	0		0	0	0	1	1	0	0	0	0	0	0	0	0	0	0	0	0	0	0	0	0	0	0	0
4033891G ou 120219004760	56	0	0	1	1	0	1	0	0	0	0	0	0	0	0	0		0	0	0	0	0	0	0	0	0	0	0	0	0	0	0	0	0	0	0	0	1	0	0	0
13963536C	33	0	0	1	0	1	0	0	0	0	0	0	0	0	0	0		0	0	0	1	1	0	0	0	0	0	0	1	0	0	1	0	0	0	0	0	0	0	0	0
90780430J	42	0	0	1	1	0	1	0	0	0	0	0	0	0	0	0		0	0	0	0	0	0	0	0	0	0	0	0	0	0	0	0	0	0	0	0	0	0	0	0
55548319B ou 1-2021-9004932	63	1	0	1	1	0	0	0	0	0	1	0	0	0	0	0		0	0	0	0	0	0	0	0	0	0	0	1	0	1	0	0	0	0	0	0	0	0	0	0
15118330G	55	0	0	1	0	0	0	0	0	0	1	0	0	0	0	0		0	0	0	0	0	0	0	0	0	0	0	0	0	0	0	0	0	0	0	0	0	1	0	0
3279050C ou 120219004820	52	0	0	1	0	0	0	1	0	0	0	0	0	0	0	0		0	0	0	1	0	0	0	0	0	0	1	1	0	0	1	0	0	0	0	0	0	0	0	0
13601232I OU 120219003965	45	0	1	1	1	0	0	1	0	0	0	0	0	0	0	0		0	0	0	1	1	0	0	0	0	0	0	0	0	0	0	0	0	0	0	0	0	0	0	0
14205950J / 120219004411	31	0	1	1	0	0	0	0	1	0	0	0	0	0	0	0		0	0	0	0	0	0	0	0	0	0	0	0	0	0	0	0	0	0	0	0	0	1	0	0
14003900E	37	0	1	1	1	0	0	0	0	0	0	0	0	0	1	0		0	0	0	0	0	0	0	0	0	0	0	0	0	0	0	0	0	0	0	0	0	0	0	0
13554062C	37	0	1	1	1	0	0	0	1	0	0	0	0	0	0	0		0	0	0	1	0	0	0	0	1	0	0	1	0	0	0	0	0	1	0	0	0	0	0	0
13998997B	41	0	1	1	1	0	0	0	0	0	0	0	0	1	0	0		0	0	0	0	0	0	0	0	0	0	0	1	0	0	0	0	0	1	0	0	0	0	0	0
4007303F	47	0	1	1	1	1	0	0	0	0	0	0	0	0	0	0		0	0	0	1	0	1	0	0	0	0	0	1	0	1	0	0	0	0	0	0	0	0	0	0
13922501B	63	1	0	1	1	0	0	0	0	0	0	0	0	0	1	0		0	0	0	0	0	0	0	0	0	0	0	0	0	0	0	0	0	0	0	0	0	1	0	0
14107876J	65	1	1	1	0	1	0	0	0	0	0	0	0	0	0	0		0	0	0	0	0	0	0	0	0	0	0	1	0	0	1	0	0	0	0	0	0	0	0	0
15067693K	24	0	0	1	1	1	0	0	0	0	0	0	0	0	0	0		0	0	0	0	0	0	0	0	0	0	0	1	0	1	0	0	0	0	0	0	0	0	0	0
14028280E	62	1	1	1	1	1	0	0	0	0	0	0	0	0	0	0		0	0	0	0	0	0	0	0	0	0	0	1	0	1	0	0	0	0	0	0	0	1	0	0
13656684I	66	1	1	1	1	0	0	1	0	0	0	0	0	0	0	0		0	0	0	1	0	0	0	0	0	1	1	1	0	0	1	0	0	0	1	0	0	0	0	0
13518566E	62	1	0	1	1	0	0	1	0	0	0	0	0	0	0	0		0	0	0	1	0	0	0	0	0	1	0	0	0	0	0	0	0	0	0	0	0	0	0	0
3083256E / 120219003825	60	1	1	1	0	0	0	0	0	0	0	0	1	0	0	0		0	0	0	0	0	0	0	0	0	0	0	0	0	0	0	0	0	0	0	0	0	1	0	0
13992020H	54	0	1	1	1	1	0	0	0	0	0	0	0	0	0	0		0	0	0	1	0	1	0	0	0	0	0	1	0	0	1	0	0	0	0	0	0	0	0	0
14001369A ou 1-2021-9005025	68	1	1	1	0	1	0	0	0	0	0	0	0	0	0	0		0	0	0	1	0	0	1	0	0	0	0	0	0	0	0	0	0	0	0	0	0	0	0	0
2444284H	46	0	1	1	0	0	0	0	1	0	0	0	0	0	0	0		0	0	0	0	0	0	0	0	0	0	0	0	0	0	0	0	0	0	0	0	0	1	0	0
13900989I ou 1-2021-9003972	53	0	0	1	0	0	1	0	0	0	0	0	0	0	0	0		0	0	0	1	1	0	0	0	0	0	0	0	0	0	0	0	0	0	0	0	0	0	0	0
5284949H	48	0	1	1	1	0	0	0	0	0	0	1	0	0	0	0		0	0	0	0	0	0	0	0	0	0	0	0	0	0	0	0	0	0	0	0	0	0	0	0
3373609H	24	0	1	1	1	1	0	0	0	0	0	0	0	0	0	0		0	0	0	1	0	1	0	0	0	0	0	0	0	0	0	0	0	0	0	0	0	0	0	0
13916730E ou 120219004861	58	0	0	1	1	0	1	0	0	0	0	0	0	0	0	0		0	0	0	0	0	0	0	0	0	0	0	0	0	0	0	0	0	0	0	0	0	0	0	0
13796069C ou 120219003977	58	0	0	1	1	0	1	0	0	0	0	0	0	0	0	0		0	0	0	1	1	0	0	0	0	0	0	0	0	0	0	0	0	0	0	0	0	0	0	0
14114087C ou 120219003829	31	0	0	1	1	0	1	0	0	0	0	0	0	0	0	0		0	0	0	1	1	0	0	0	0	0	0	0	0	0	0	0	0	0	0	0	0	0	0	0
3383774D	63	1	0	1	0	0	1	0	0	0	0	0	0	0	0	0		0	0	0	1	1	0	0	0	0	0	0	0	0	0	0	0	0	0	0	0	0	0	0	0
3342761F ou 120219005043	68	1	0	1	1	0	0	1	0	0	0	0	0	0	0	0		0	0	0	0	0	0	0	0	0	0	0	1	0	0	1	0	0	0	0	0	0	0	0	0
14047080F	45	0	0	1	0	0	0	1	0	0	0	0	0	0	0	0		0	0	0	1	1	0	0	0	0	0	0	0	0	0	0	0	0	0	0	0	0	0	0	0
13779660G	39	0	0	1	1	1	0	0	0	0	0	0	0	0	0	0		0	0	0	0	0	0	0	0	0	0	0	1	1	0	0	0	0	0	0	0	0	0	0	0
14218761D ou 1-20219004815	60	1	0	1	1	0	1	0	0	0	0	0	0	0	0	0		0	0	0	0	0	0	0	0	0	0	0	0	0	0	0	0	0	0	0	0	1	0	0	0
77062327E ou 120219005108	72	1	1	1	1	0	0	1	0	0	0	0	0	0	0	0		0	0	0	0	0	0	0	0	0	0	0	1	0	1	1	0	0	0	0	0	0	0	0	0
13975408I	61	1	1	1	0	1	0	0	0	0	0	0	0	0	0	0		0	0	0	0	0	0	0	0	0	0	0	1	1	1	0	0	0	0	0	0	0	0	0	0
13861142D	69	1	0	1	1	0	0	1	0	0	0	0	0	0	0	0		0	0	0	1	1	0	0	0	0	0	0	0	0	0	0	0	0	0	0	0	0	0	0	0
13913604G	56	0	1	1	0	1	0	0	0	0	0	0	0	0	0	0		0	0	0	1	0	1	0	0	0	0	0	1	0	1	0	0	0	0	0	0	0	0	0	0
6062975I ou 1-2021-9004848	34	0	1	1	1	0	0	0	0	0	1	0	0	0	0	0		0	0	0	1	0	0	0	1	0	0	0	1	0	0	0	0	0	1	0	0	0	0	0	0
44125568J ou 1-2021-9003818	57	0	0	1	1	0	1	0	0	0	0	0	0	0	0	0		0	0	0	1	0	0	0	0	0	1	0	0	0	0	0	0	0	0	0	0	1	0	0	0
13699144B	78	1	1	1	1	1	0	0	0	0	0	0	0	0	0	0		0	0	0	1	0	1	0	0	0	0	0	0	0	0	0	0	0	0	0	0	1	0	0	0
3064596J / 120219004981	50	0	1	1	1	1	0	0	0	0	0	0	0	0	0	0		0	0	0	0	0	0	0	0	0	0	0	1	0	0	1	0	0	0	0	0	0	0	0	0
13969696F ou 120219005076	39	0	1	1	0	0	0	0	1	0	0	0	0	0	0	0		0	0	0	0	0	0	0	0	0	0	0	1	0	1	0	0	0	0	0	0	0	1	0	0
14006358B / 120219003833	40	0	1	1	0	0	0	0	0	0	0	0	1	0	0	0		0	0	0	0	0	0	0	0	0	0	0	0	0	0	0	0	0	0	0	0	0	1	0	0
13621233G ou 120219003814	46	0	0	1	1	0	1	0	0	0	0	0	0	0	0	0		0	0	0	1	1	0	0	0	0	0	0	0	0	0	0	0	0	0	0	0	0	0	0	0
77084391A ou 120219004996	38	0	1	1	1	0	0	0	1	0	0	0	0	0	0	0		0	0	0	0	0	0	0	0	0	0	0	1	0	0	0	1	0	0	0	0	0	1	0	0
14025551E	73	1	1	1	0	1	0	0	0	0	0	0	0	0	0	0		0	0	0	0	0	0	0	0	0	0	0	1	0	1	0	0	0	0	0	0	0	0	0	0
13881954J ou 1-2021-9003780	58	0	1	1	1	0	0	0	0	0	0	0	0	0	1	0		0	0	0	0	0	0	0	0	0	0	0	0	0	0	0	0	0	0	0	0	0	0	0	0
15041320A ou 1-2021-9003782	44	0	1	1	0	0	0	0	0	0	0	0	0	0	1	0		0	0	0	0	0	0	0	0	0	0	0	0	0	0	0	0	0	0	0	0	0	1	0	0
15048804C / 120219004968	52	0	1	1	1	0	0	0	0	0	0	0	1	0	0	0		0	0	0	1	0	0	0	0	0	0	1	1	0	0	0	1	0	0	0	0	0	1	0	0
2990818K ou 1-2021-9004338	53	0	1	1	0	1	0	0	0	0	0	0	0	0	0	0		0	0	0	1	1	0	0	0	0	0	0	1	0	1	0	0	0	0	0	0	0	0	0	0
14018370J ou 11-2021-9003838	43	0	0	1	1	0	1	0	0	0	0	0	0	0	0	0		0	0	0	1	0	0	0	0	0	1	0	0	0	0	0	0	0	0	0	0	1	0	0	0
2411668E	68	1	0	1	0	0	1	0	0	0	0	0	0	0	0	0		0	0	0	0	0	0	0	0	0	0	0	0	0	0	0	0	0	0	0	0	1	0	0	0
14066513H	64	1	1	1	0	1	0	0	0	0	0	0	0	0	0	0		0	0	0	0	0	0	0	0	0	0	0	1	0	1	0	0	0	0	0	0	0	0	0	0
90530093E	54	0	1	1	1	0	0	0	0	0	0	0	0	1	0	0		0	0	0	0	0	0	0	0	0	0	0	1	0	0	0	0	0	1	0	0	0	0	0	0
13814909C ou 120219003842	41	0	0	1	1	0	1	0	0	0	0	0	0	0	0	0		0	0	0	1	1	0	0	0	0	0	0	0	0	0	0	0	0	0	0	0	1	0	0	0
13451638D ou 1-2021-9003844	64	1	1	1	1	0	0	1	0	0	0	0	0	0	0	0		0	0	0	1	1	0	0	0	0	0	0	0	0	0	0	0	0	0	0	0	0	0	0	0
2490355B ou 120219003845	69	1	1	1	1	0	0	1	0	0	0	0	0	0	0	0		0	0	0	1	1	0	0	0	0	0	0	0	0	0	0	0	0	0	0	0	1	0	0	0
14106439G	51	0	1	1	1	0	0	0	0	1	0	0	0	0	0	0		0	0	0	0	0	0	0	0	0	0	0	1	0	0	0	0	0	1	1	0	0	0	0	0
13846418D	69	1	1	1	1	0	0	0	0	1	0	0	0	0	0	0		0	0	0	0	0	0	0	0	0	0	0	1	0	0	0	0	0	1	0	0	0	0	0	0
13697687J	60	1	1	1	1	0	0	0	0	1	0	0	0	0	0	0		0	0	0	0	0	0	0	0	0	0	0	1	0	1	0	0	0	0	0	0	0	0	0	0
14093827H	71	1	1	1	0	1	0	0	0	0	0	0	0	0	0	0		0	0	0	0	0	0	0	0	0	0	0	1	0	1	1	0	0	0	0	0	0	0	0	0
3345331E ou 1-2021-9005348	74	1	1	1	1	1	0	0	0	0	0	0	0	0	0	0		0	0	0	1	1	0	0	0	0	0	0	1	0	1	0	0	0	0	0	0	0	0	0	0
13965445F ou 120219005329	57	0	1	1	1	1	0	0	0	0	0	0	0	0	0	0		0	0	0	1	1	0	0	0	0	0	0	1	0	0	1	0	0	0	0	0	0	0	0	0
90652504D	63	1	1	1	1	1	0	0	0	0	0	0	0	0	0	0		0	0	0	1	0	1	0	0	0	0	0	0	0	0	0	0	0	0	0	0	0	0	0	0
13960349I	52	0	1	1	1	0	0	0	0	0	1	0	0	0	0	0		0	0	0	0	0	0	0	0	0	0	0	1	0	0	0	1	0	0	0	0	0	0	0	0
13488020H / 120219003880	58	0	1	1	1	0	0	0	0	0	0	0	1	0	0	0		0	0	0	0	0	0	0	0	0	0	0	0	0	0	0	0	0	0	0	0	0	0	0	0
13793371K ou 120219003848	72	1	1	1	1	0	0	1	0	0	0	0	0	0	0	0		0	0	0	1	1	0	0	0	0	0	0	1	0	1	0	0	0	0	0	0	0	0	0	0
13755567C ou 120219003849	51	0	1	1	1	0	1	0	0	0	0	0	0	0	0	0		0	0	0	1	1	0	0	0	0	0	0	0	0	0	0	0	0	0	0	0	0	0	0	0
2180155D	70	1	1	1	0	1	0	0	0	0	0	0	0	0	0	0		0	0	0	1	1	0	0	0	0	0	0	0	0	0	0	0	0	0	0	0	0	0	0	0
77072425H ou 1-2021-9003850	65	1	1	1	1	0	0	1	0	0	0	0	0	0	0	0		0	0	0	1	1	0	0	0	0	0	0	0	0	0	0	0	0	0	0	0	0	0	0	0
2901174H ou 1-2021-9003882	53	0	1	1	0	0	0	0	0	0	0	0	1	0	0	0		0	0	0	0	0	0	0	0	0	0	0	0	0	0	0	0	0	0	0	0	0	0	0	0
13737641B ou 120219004405	39	0	1	1	0	0	0	0	1	0	0	0	0	0	0	0		0	0	0	0	0	0	0	0	0	0	0	0	0	0	0	0	0	0	0	0	0	1	0	0
2234397G	61	1	1	1	1	1	0	0	0	0	0	0	0	0	0	0		0	0	0	1	1	0	0	0	0	0	0	0	0	0	0	0	0	0	0	0	0	0	0	0
2130176E	58	0	1	1	0	0	0	1	0	0	0	0	0	0	0	0		0	0	0	0	0	0	0	0	0	0	0	1	0	1	0	0	0	0	0	0	0	0	0	0
13625676K	35	0	1	1	0	0	0	0	1	0	0	0	0	0	0	0		0	0	0	0	0	0	0	0	0	0	0	1	0	0	0	0	0	1	0	0	0	0	0	0
2542495J	69	1	1	1	0	1	0	0	0	0	0	0	0	0	0	0		0	0	0	0	0	0	0	0	0	0	0	0	0	0	0	0	0	0	0	0	0	0	0	0
2863719B ou 120219003851	60	1	1	1	0	0	1	0	0	0	0	0	0	0	0	0		0	0	0	1	1	0	0	0	0	0	0	0	0	0	0	0	0	0	0	0	0	0	0	0
55391008D ou 1-2021-9003785	42	0	1	1	1	0	0	0	0	0	0	0	0	0	1	0		0	0	0	0	0	0	0	0	0	0	0	0	0	0	0	0	0	0	0	0	0	0	0	0
2052276H	69	1	1	1	0	1	0	0	0	0	0	0	0	0	0	0		0	0	0	1	1	0	0	0	0	0	0	1	0	1	0	0	0	0	0	0	0	0	0	0
14018117G	41	0	1	1	0	0	0	0	0	1	0	0	0	0	0	0		0	0	0	0	0	0	0	0	0	0	0	1	0	1	0	0	0	0	0	0	0	0	0	0
3004681F ou 1-2021-9003852	54	0	0	1	0	0	0	1	0	0	0	0	0	0	0	0		0	0	0	1	1	0	0	0	0	0	0	1	0	1	0	0	0	0	0	0	0	0	0	0
14140854G	68	1	1	1	0	1	0	0	0	0	0	0	0	0	0	0		0	0	0	0	0	0	0	0	0	0	0	1	0	1	0	0	0	0	0	0	0	0	0	0
2301886F	66	1	1	1	1	1	0	0	0	0	0	0	0	0	0	0		0	0	0	1	0	1	0	0	0	0	0	1	0	1	0	0	0	0	0	0	0	0	0	0
2309485E	70	1	1	1	1	1	0	0	0	0	0	0	0	0	0	0		0	0	0	1	1	0	0	0	0	0	0	1	0	0	1	0	0	0	0	0	0	0	0	0
91503316I ou 1-2021-9005598	59	0	1	1	0	0	0	0	0	1	0	0	0	0	0	0		0	0	0	1	0	0	0	1	0	0	0	1	0	0	0	0	0	0	1	0	0	0	0	0
90611018B ou 1-2021-9003856	24	0	0	1	1	0	1	0	0	0	0	0	0	0	0	0		0	0	0	1	1	0	0	0	0	0	0	0	0	0	0	0	0	0	0	0	0	0	0	0
13948109A	38	0	1	1	0	0	0	0	1	0	0	0	0	0	0	0		0	0	0	0	0	0	0	0	0	0	0	0	0	0	0	0	0	0	0	0	0	1	0	0
90465828H	60	1	1	1	1	0	0	0	0	1	0	0	0	0	0	0		0	0	0	0	0	0	0	0	0	0	0	1	0	0	0	0	0	1	0	0	0	0	0	0
13525433H ou 120219005103	60	1	1	1	0	0	0	1	0	0	0	0	0	0	0	0		0	0	0	0	0	0	0	0	0	0	0	1	0	1	0	0	0	0	0	0	0	0	0	0
14122242E	56	0	1	1	0	1	0	0	0	0	0	0	0	0	0	0		0	0	0	0	0	0	0	0	0	0	0	1	0	1	0	0	0	0	0	0	0	0	0	0
13756370J ou 120219005399	71	1	1	1	0	1	0	0	0	0	0	0	0	0	0	0		0	0	0	1	0	1	0	0	0	0	0	1	0	1	0	0	0	0	0	0	0	0	0	0
13822753F	66	1	1	1	1	0	0	1	0	0	0	0	0	0	0	0		0	0	0	1	1	0	0	0	0	0	0	0	0	0	0	0	0	0	0	0	0	0	0	0
13510508F ou 120219005088	73	1	0	1	0	0	1	0	0	0	0	0	0	0	0	0		0	0	0	0	0	0	0	0	0	0	0	0	0	0	0	0	0	0	0	0	0	0	0	0
13706080E ou 120219005635	42	0	1	1	0	0	0	0	1	0	0	0	0	0	0	0		0	0	0	0	0	0	0	0	0	0	0	1	0	0	0	0	0	1	0	0	0	1	0	0
14250677D	38	0	1	1	0	0	0	0	1	0	0	0	0	0	0	0		0	0	0	0	0	0	0	0	0	0	0	1	0	0	0	0	0	1	0	0	0	1	0	0
14220676A ou 120219004835	30	0	1	1	1	0	1	0	0	0	0	0	0	0	0	0		0	0	0	0	0	0	0	0	0	0	0	0	0	0	0	0	0	0	0	0	0	0	0	0
13806993K ou 120219005087	59	0	0	1	1	0	0	1	0	0	0	0	0	0	0	0		0	0	0	0	0	0	0	0	0	0	0	1	0	1	1	0	0	0	0	0	0	0	0	0
2219768H ou 120219005490	59	0	0	1	0	0	1	0	0	0	0	0	0	0	0	0		0	0	0	0	0	0	0	0	0	0	0	0	0	0	0	0	0	0	0	0	1	0	0	0
14129132J	53	0	1	1	0	0	0	0	1	0	0	0	0	0	0	0		0	0	0	0	0	0	0	0	0	0	0	1	0	1	0	0	0	0	0	0	0	1	0	0
3014678G	36	0	1	1	0	0	0	0	1	0	0	0	0	0	0	0		0	0	0	0	0	0	0	0	0	0	0	1	0	0	0	1	0	0	0	0	0	1	0	0
13963003B	77	1	0	1	1	0	0	1	0	0	0	0	0	0	0	0		0	0	0	0	0	0	0	0	0	0	0	1	0	1	1	0	0	0	0	0	0	0	0	0
91144740K ou 120219005410	41	0	1	1	1	1	0	0	0	0	0	0	0	0	0	0		0	0	0	1	1	0	0	0	0	0	0	0	0	0	0	0	0	0	0	0	1	0	0	0
91006550D ou 120219003862	74	1	1	1	1	0	0	1	0	0	0	0	0	0	0	0		0	0	0	1	1	0	0	0	0	0	0	1	0	1	0	0	0	0	0	0	0	0	0	0
13852415J / 120219004685	50	0	0	1	0	0	0	0	1	0	0	0	0	0	0	0		0	0	0	0	0	0	0	0	0	0	0	0	0	0	0	0	0	0	0	0	0	1	0	0
13465915H ou 120219003863	58	0	0	1	0	0	0	1	0	0	0	0	0	0	0	0		0	0	0	1	0	0	0	0	0	1	0	0	0	0	0	0	0	0	0	0	1	0	0	0
14116841A	54	0	0	1	0	0	0	0	0	0	0	1	0	0	0	0		0	0	0	0	0	0	0	0	0	0	0	1	0	0	0	1	0	0	0	0	0	0	0	0
77124050K ou 120219005056	71	1	0	1	1	0	0	1	0	0	0	0	0	0	0	0		0	0	0	0	0	0	0	0	0	0	0	1	0	1	0	0	0	0	0	0	0	0	0	0
14059388C ou 120219003865	35	0	0	1	1	0	1	0	0	0	0	0	0	0	0	0		0	0	0	1	1	0	0	0	0	0	0	0	0	0	0	0	0	0	0	0	1	0	0	0
14159631F / 120219003889	38	0	1	1	0	0	0	0	0	0	0	0	1	0	0	0		0	0	0	0	0	0	0	0	0	0	0	1	0	0	0	1	0	0	0	0	0	1	0	0
14033191B	51	0	0	1	0	0	0	0	0	1	0	0	0	0	0	0		0	0	0	0	0	0	0	0	0	0	0	1	0	1	0	0	0	0	0	0	0	0	0	0
4049927D ou 1-2021-9004457	74	1	0	1	1	1	0	0	0	0	0	0	0	0	0	0		0	0	0	0	0	0	0	0	0	0	0	1	0	1	0	0	0	0	0	0	0	0	0	0
13776119D ou 1-2021-9003925	39	0	0	1	0	0	1	0	0	0	0	0	0	0	0	0		0	0	0	1	1	0	0	0	0	0	0	0	0	0	0	0	0	0	0	0	1	0	0	0
2036345F	66	1	1	1	1	1	0	0	0	0	0	0	0	0	0	0		0	0	0	1	0	1	0	0	0	0	0	1	0	0	1	0	0	0	0	0	0	0	0	0
14078179F ou 120219004683	59	0	1	1	1	1	0	0	0	0	0	0	0	0	0	0		0	0	0	0	0	0	0	0	0	0	0	1	1	0	0	0	0	0	0	0	1	0	0	0
120219008731 ou 2795797C	55	0	1	1	0	0	1	0	0	0	0	0	0	0	0	0		0	0	0	1	1	0	0	0	0	0	0	0	0	0	0	0	0	0	0	0	0	0	0	0
2116895I	43	0	1	1	1	1	0	0	0	0	0	0	0	0	0	0		0	0	0	0	0	0	0	0	0	0	0	0	0	0	0	0	0	0	0	0	0	0	0	0
14033426F	48	0	1	1	0	0	0	0	0	1	0	0	0	0	0	0		0	0	0	0	0	0	0	0	0	0	0	0	0	0	0	0	0	0	0	0	0	0	0	0
13896526B ou 120219005287	54	0	0	1	1	0	1	0	0	0	0	0	0	0	0	0		0	0	0	0	0	0	0	0	0	0	0	0	0	0	0	0	0	0	0	0	1	0	0	0
55552632D	77	1	0	1	1	0	0	0	0	0	0	0	0	1	0	0		0	0	0	0	0	0	0	0	0	0	0	1	0	0	0	0	0	1	0	0	0	0	0	0
13666550I ou 120219005027	70	1	0	1	1	0	1	0	0	0	0	0	0	0	0	0		0	0	0	0	0	0	0	0	0	0	0	0	0	0	0	0	0	0	0	0	0	0	0	0
2823811H ou 1-2021-9003948	47	0	0	1	0	0	0	1	0	0	0	0	0	0	0	0		0	0	0	1	1	0	0	0	0	0	0	1	0	1	0	0	0	0	0	0	0	0	0	0
2193123E ou 1-2021-9003950	67	1	0	1	1	0	0	1	0	0	0	0	0	0	0	0		0	0	0	1	1	0	0	0	0	0	0	1	0	1	0	0	0	0	0	0	0	0	0	0
13759009H / 120219004015	44	0	1	1	0	0	0	0	1	0	0	0	0	0	0	0		0	0	0	1	0	0	0	0	1	0	0	1	0	0	0	1	0	0	0	0	0	0	0	0
14233969A ou 120219003962	50	0	0	1	1	0	0	1	0	0	0	0	0	0	0	0		0	0	0	1	1	0	0	0	0	0	0	1	0	1	0	0	0	0	0	0	0	0	0	0
13736073I	49	0	0	1	1	0	0	0	0	0	1	0	0	0	0	0		0	0	0	0	0	0	0	0	0	0	0	1	0	0	0	1	0	0	0	0	0	0	0	0
14074994D	51	0	1	1	1	1	0	0	0	0	0	0	0	0	0	0		0	0	0	1	1	0	0	0	0	0	0	0	0	0	0	0	0	0	0	0	0	1	0	0
3289499D ou 1-2021-9003964	49	0	0	1	1	0	0	1	0	0	0	0	0	0	0	0		0	0	0	1	0	0	0	0	0	1	0	1	0	0	1	0	0	0	0	0	0	0	0	0
13953648K	51	0	0	1	0	0	0	0	0	0	0	0	0	1	0	0		0	0	0	0	0	0	0	0	0	0	0	1	0	0	0	0	0	1	0	0	0	0	0	0
14013354D	34	0	0	1	1	0	0	0	0	0	0	0	0	0	1	0		0	0	0	0	0	0	0	0	0	0	0	0	0	0	0	0	0	0	0	0	0	1	0	0
6073961E	25	0	1	1	1	1	0	0	0	0	0	0	0	0	0	0		0	0	0	1	1	0	0	0	0	0	0	1	0	1	0	0	0	0	0	0	0	0	0	0
13951450A	65	1	1	1	1	0	0	0	0	0	0	0	0	1	0	0		0	0	0	0	0	0	0	0	0	0	0	1	0	1	1	0	0	0	0	0	0	0	0	0
88202221G	44	0	1	1	1	0	1	0	0	0	0	0	0	0	0	0		0	0	0	1	1	0	0	0	0	0	0	0	0	0	0	0	0	0	0	0	1	0	0	0
2329373B	71	1	1	1	0	1	0	0	0	0	0	0	0	0	0	0		0	0	0	0	0	0	0	0	0	0	0	1	0	1	0	0	0	0	0	0	0	1	0	0
2898010G	61	1	1	1	0	1	0	0	0	0	0	0	0	0	0	0		0	0	0	1	0	0	1	0	0	0	0	0	0	0	0	0	0	0	0	0	0	0	0	0
3295799F ou 1-2021-9004473	68	1	1	1	0	1	0	0	0	0	0	0	0	0	0	0		0	0	0	0	0	0	0	0	0	0	0	1	0	1	1	0	0	0	0	0	0	0	0	0
13602990D	42	0	1	1	1	0	0	0	1	0	0	0	0	0	0	0		0	0	0	0	0	0	0	0	0	0	0	1	0	0	0	0	0	1	0	0	0	1	0	0
13970383H	34	0	0	1	0	0	1	0	0	0	0	0	0	0	0	0		0	0	0	1	1	0	0	0	0	0	0	0	0	0	0	0	0	0	0	0	1	0	0	0
2144482A	64	1	0	1	0	0	1	0	0	0	0	0	0	0	0	0		0	0	0	0	0	0	0	0	0	0	0	0	0	0	0	0	0	0	0	0	0	0	0	0
13977255F ou 120219004912	39	0	1	1	0	0	0	0	0	0	1	0	0	0	0	0		0	0	0	1	0	0	0	1	0	0	0	1	0	0	0	0	0	1	0	0	0	0	0	0
14127658J	46	0	1	1	1	0	0	0	0	0	0	0	0	1	0	0		0	0	0	1	0	0	0	1	0	0	0	1	0	0	0	0	0	1	0	0	0	0	0	0
13508022C	33	0	1	1	0	0	0	0	1	0	0	0	0	0	0	0		0	0	0	0	0	0	0	0	0	0	0	0	0	0	0	0	0	0	0	0	0	1	0	0
13562076K ou 1-2021-9003979	48	0	0	1	0	0	1	0	0	0	0	0	0	0	0	0		0	0	0	1	1	0	0	0	0	0	0	0	0	0	0	0	0	0	0	0	1	0	0	0
90762695c / 120219005054	51	0	0	1	1	0	0	0	1	0	0	0	0	0	0	0		0	0	0	0	0	0	0	0	0	0	0	1	0	1	0	0	0	0	0	0	0	1	0	0
13697349J / 120219003980	31	0	0	1	1	0	1	0	0	0	0	0	0	0	0	0		0	0	0	1	1	0	0	0	0	0	0	0	0	0	0	0	0	0	0	0	0	0	0	0
3280258D ou 1-2021-9003981	40	0	0	1	1	0	0	1	0	0	0	0	0	0	0	0		0	0	0	1	1	0	0	0	0	0	0	1	0	0	1	0	0	0	0	0	0	0	0	0
44114488H	35	0	1	1	1	0	0	0	1	0	0	0	0	0	0	0		0	0	0	0	0	0	0	0	0	0	0	0	0	0	0	0	0	0	0	0	0	1	0	0
6060383I	38	0	1	1	0	1	0	0	0	0	0	0	0	0	0	0		0	0	0	1	1	0	0	0	0	0	0	1	0	0	1	0	0	0	0	0	0	0	0	0
7023093H ou 1-2021-9003987	70	1	1	1	0	0	1	0	0	0	0	0	0	0	0	0		0	0	0	1	1	0	0	0	0	0	0	0	0	0	0	0	0	0	0	0	0	0	0	0
14255052C	23	0	1	1	0	1	0	0	0	0	0	0	0	0	0	0		0	0	0	1	0	1	0	0	0	0	0	0	0	0	0	0	0	0	0	0	1	0	1	0
13568983K	41	0	1	1	0	1	0	0	0	0	0	0	0	0	0	0		0	0	0	0	0	0	0	0	0	0	0	1	0	1	0	0	0	0	0	0	0	0	1	0
13755809G ou 120219004112	44	0	1	1	1	0	0	0	1	0	0	0	0	0	0	0		0	0	0	0	0	0	0	0	0	0	0	1	0	0	0	1	0	0	0	0	0	1	1	0
2605210E ou 120219004123	40	0	1	1	0	0	0	0	1	0	0	0	0	0	0	0		0	0	0	0	0	0	0	0	0	0	0	1	0	0	0	1	0	0	0	0	0	0	1	0
3205692E	50	0	1	1	1	0	0	0	1	0	0	0	0	0	0	0		0	0	0	0	0	0	0	0	0	0	0	0	0	0	0	0	0	0	0	0	0	1	1	0
14133223J ou 120219003894	37	0	1	1	1	0	0	1	0	0	0	0	0	0	0	0		0	0	0	1	0	0	0	0	0	1	0	1	0	0	1	0	0	0	0	0	0	0	1	0
90902012J	51	0	0	1	0	0	0	1	0	0	0	0	0	0	0	0		0	0	0	0	0	0	0	0	0	0	0	1	0	1	0	0	0	0	0	0	1	0	1	0
3163736G ou 1-2021-9005155	37	0	1	1	0	0	0	1	0	0	0	0	0	0	0	0		0	0	0	1	1	0	0	0	0	0	0	1	0	0	1	0	0	0	0	0	0	0	1	0
2990086B	82	1	1	1	0	1	0	0	0	0	0	0	0	0	0	0		0	0	0	0	0	0	0	0	0	0	0	1	0	1	0	0	0	0	0	0	0	0	1	0
14247326C / 120219004137	26	0	1	1	0	0	0	0	1	0	0	0	0	0	0	0		0	0	0	0	0	0	0	0	0	0	0	1	0	0	0	1	0	0	0	0	0	1	1	0
91211269I ou 120219004983	36	0	1	1	0	0	0	0	0	0	0	0	1	0	0	0		0	0	0	0	0	0	0	0	0	0	0	0	0	0	0	0	0	0	0	0	0	1	1	0
13468602K	44	0	1	1	1	0	0	0	0	0	0	0	0	1	0	0		0	0	0	0	0	0	0	0	0	0	0	0	0	0	0	0	0	0	0	0	0	0	1	0
2533718I	52	0	1	1	0	0	1	0	0	0	0	0	0	0	0	0		0	0	0	0	0	0	0	0	0	0	0	0	0	0	0	0	0	0	0	0	0	0	1	0
88220469J ou 120219004919	47	0	1	1	1	0	0	0	0	0	0	0	0	0	1	0		0	0	0	0	0	0	0	0	0	0	0	0	0	0	0	0	0	0	0	0	0	1	1	0
55577649A	41	0	1	1	0	0	0	0	0	0	0	1	0	0	0	0		0	0	0	0	0	0	0	0	0	0	0	1	0	1	0	0	0	0	0	0	0	0	1	0
14101859J / 12021900349	46	0	1	1	1	0	0	0	1	0	0	0	0	0	0	0		0	0	0	0	0	0	0	0	0	0	0	0	0	0	0	0	0	0	0	0	0	1	1	0
14207578B	28	0	1	1	1	0	0	0	0	0	0	0	0	1	0	0		0	0	0	0	0	0	0	0	0	0	0	0	0	0	0	0	0	0	0	0	0	0	1	0
2741346H	78	1	1	1	1	1	0	0	0	0	0	0	0	0	0	0		0	0	0	0	0	0	0	0	0	0	0	1	0	1	1	0	0	0	0	0	0	0	1	0
13892050F OU 120219005110	50	0	1	1	0	0	1	0	0	0	0	0	0	0	0	0		0	0	0	0	0	0	0	0	0	0	0	1	0	1	0	0	0	0	0	0	0	0	1	0
13921497K	60	1	0	1	0	0	0	1	0	0	0	0	0	0	0	0		0	0	0	0	0	0	0	0	0	0	0	1	0	1	0	0	0	0	0	0	0	0	1	0
13846218A ou 1-2021-9003910	47	0	0	1	1	0	1	0	0	0	0	0	0	0	0	0		0	0	0	1	1	0	0	0	0	0	0	0	0	0	0	0	0	0	0	0	1	0	1	0
13621510D ou 120219004964	70	1	0	1	1	0	0	1	0	0	0	0	0	0	0	0		0	0	0	0	0	0	0	0	0	0	0	1	0	1	0	0	0	0	0	0	0	0	1	0
2376634H	68	1	1	1	0	0	0	0	0	0	0	0	1	0	0	0		0	0	0	0	0	0	0	0	0	0	0	0	0	0	0	0	0	0	0	0	0	1	1	0
6058036J ou 120219003913	27	0	1	1	1	0	1	0	0	0	0	0	0	0	0	0		0	0	0	1	1	0	0	0	0	0	0	0	0	0	0	0	0	0	0	0	1	0	1	0
14226752J ou 120219003914	36	0	1	1	0	0	0	1	0	0	0	0	0	0	0	0		0	0	0	1	1	0	0	0	0	0	0	1	0	1	0	0	0	0	0	0	0	0	1	0
14164815H ou 120219003915	43	0	1	1	0	0	1	0	0	0	0	0	0	0	0	0		0	0	0	1	1	0	0	0	0	0	0	1	0	0	0	1	0	0	0	0	0	0	1	0
6016212B ou 120219004823	38	0	0	1	1	0	0	1	0	0	0	0	0	0	0	0		0	0	0	0	0	0	0	0	0	0	0	0	0	0	0	0	0	0	0	0	0	0	1	0
13985272G ou 120219005104	35	0	1	1	1	1	0	0	0	0	0	0	0	0	0	0		0	0	0	0	0	0	0	0	0	0	0	1	1	1	0	0	0	0	0	0	0	0	1	0
13702729F	38	0	1	1	0	0	0	0	0	0	0	0	0	1	0	0		0	0	0	0	0	0	0	0	0	0	0	1	0	0	0	0	0	1	0	0	0	0	1	0
6065971I	32	0	1	1	0	0	1	0	0	0	0	0	0	0	0	0		0	0	0	0	0	0	0	0	0	0	0	0	0	0	0	0	0	0	0	0	0	0	1	0
13765141C	63	1	1	1	1	1	0	0	0	0	0	0	0	0	0	0		0	0	0	1	0	0	1	0	0	0	0	0	0	0	0	0	0	0	0	0	0	0	1	0
14106606K / 120219004970	51	0	1	1	0	0	0	0	0	0	0	0	1	0	0	0		0	0	0	0	0	0	0	0	0	0	0	0	0	0	0	0	0	0	0	0	0	0	1	0
14046389A	35	0	1	1	0	0	0	0	0	1	0	0	0	0	0	0		0	0	0	0	0	0	0	0	0	0	0	0	0	0	0	0	0	0	0	0	0	0	1	0
2358210C	49	0	1	1	1	0	0	0	0	0	0	0	0	0	1	0		0	0	0	0	0	0	0	0	0	0	0	0	0	0	0	0	0	0	0	0	0	1	1	0
2147932C / 120219004754	73	1	1	1	1	0	0	0	1	0	0	0	0	0	0	0		0	0	0	0	0	0	0	0	0	0	0	0	0	0	0	0	0	0	0	0	0	1	1	0
91412590K ou 1-2021-9004904	65	1	1	1	1	0	0	0	0	0	1	0	0	0	0	0		0	0	0	0	0	0	0	0	0	0	0	1	0	0	0	0	0	1	0	0	0	0	1	0
3130817H / 120219005000	62	1	1	1	0	0	0	0	0	0	0	0	1	0	0	0		0	0	0	0	0	0	0	0	0	0	0	1	0	0	0	1	0	0	0	0	0	0	1	0
14093615J ou 120219005312	66	1	1	1	1	1	0	0	0	0	0	0	0	0	0	0		0	0	0	1	1	0	0	0	0	0	0	1	0	1	0	0	0	0	0	0	0	0	1	0
14095369D	54	0	1	1	0	0	0	0	1	0	0	0	0	0	0	0		0	0	0	0	0	0	0	0	0	0	0	0	0	0	0	0	0	0	0	0	0	1	1	0
14110086B	37	0	1	1	1	0	0	0	1	0	0	0	0	0	0	0		0	0	0	0	0	0	0	0	0	0	0	0	0	0	0	0	0	0	0	0	0	1	1	0
13895753D ou 120219004867	65	1	1	1	1	0	1	0	0	0	0	0	0	0	0	0		0	0	0	0	0	0	0	0	0	0	0	0	0	0	0	0	0	0	0	0	0	0	1	0
6083382E	38	0	1	1	1	0	0	0	0	0	0	0	1	0	0	0		0	0	0	0	0	0	0	0	0	0	0	0	0	0	0	0	0	0	0	0	0	1	1	0
91412108B ou 120219005421	25	0	0	1	0	0	0	0	0	0	0	0	0	0	0	0		0	0	0	0	0	0	0	0	0	0	0	0	0	0	0	0	0	0	0	0	0	0	1	0
13549774F / 120219004371	38	0	1	1	0	0	0	0	1	0	0	0	0	0	0	0		0	0	0	0	0	0	0	0	0	0	0	0	0	0	0	0	0	0	0	0	0	1	1	0
13721510H	35	0	0	1	0	0	0	0	1	0	0	0	0	0	0	0		0	0	0	0	0	0	0	0	0	0	0	0	0	0	0	0	0	0	0	0	0	1	1	0
120219005105 ou 5090591A OU 2414866F	58	0	1	1	0	0	1	0	0	0	0	0	0	0	0	0		0	0	0	0	0	0	0	0	0	0	0	0	0	0	0	0	0	0	0	0	1	0	1	0
13483587J	52	0	1	1	0	1	0	0	0	0	0	0	0	0	0	0		0	0	0	0	0	0	0	0	0	0	0	1	0	1	0	0	0	0	0	0	1	1	1	0
13714443B	40	0	1	1	0	1	0	0	0	0	0	0	0	0	0	0		0	0	0	0	0	0	0	0	0	0	0	1	0	1	0	0	0	0	0	0	0	0	1	0
120219005647	72	1	1	1	0	1	0	0	0	0	0	0	0	0	0	0		0	0	0	0	0	0	0	0	0	0	0	1	0	1	0	0	0	0	0	0	0	0	1	0
77070127F ou 1-2021-9005034	67	1	0	1	1	0	1	0	0	0	0	0	0	0	0	0		0	0	0	0	0	0	0	0	0	0	0	0	0	0	0	0	0	0	0	0	0	0	1	0
13883615A ou 1-2021-9003944	44	0	1	1	0	0	1	0	0	0	0	0	0	0	0	0		0	0	0	1	1	0	0	0	0	0	0	0	0	0	0	0	0	0	0	0	1	0	1	0
13436378B ou 120219004392	45	0	1	1	1	0	0	0	1	0	0	0	0	0	0	0		0	0	0	0	0	0	0	0	0	0	0	0	0	0	0	0	0	0	0	0	0	1	1	0
13947365F / 120219005006	40	0	1	1	1	0	0	0	1	0	0	0	0	0	0	0		0	0	0	0	0	0	0	0	0	0	0	1	0	0	0	0	0	1	0	0	0	1	1	0
13513492G	39	0	1	1	1	0	0	1	0	0	0	0	0	0	0	0		0	0	0	0	0	0	0	0	0	0	0	1	0	1	0	0	0	0	0	0	0	0	1	0
13767399F ou 120219004394	35	0	1	1	0	0	0	0	1	0	0	0	0	0	0	0		0	0	0	0	0	0	0	0	0	0	0	0	0	0	0	0	0	0	0	0	0	1	1	0
13895087H ou 120219003953	54	0	0	1	1	0	0	1	0	0	0	0	0	0	0	0		0	0	0	1	1	0	0	0	0	0	0	0	0	0	0	0	0	0	0	0	0	0	1	0
14184888E	31	0	1	1	0	0	0	0	0	0	0	0	0	1	0	0		0	0	0	0	0	0	0	0	0	0	0	1	0	0	0	1	0	0	0	0	0	0	1	0
13945294A 0u 1-2021-9003956	51	0	0	1	1	0	0	1	0	0	0	0	0	0	0	0		0	0	0	1	0	0	0	0	0	1	0	0	0	0	0	0	0	0	0	0	0	0	1	0
13952388E ou 1-2021-9003769	49	0	1	1	0	0	0	0	0	0	0	0	0	0	1	0		0	0	0	0	0	0	0	0	0	0	0	0	0	0	0	0	0	0	0	0	0	1	1	0
3299886J	63	1	0	1	0	0	1	0	0	0	0	0	0	0	0	0		0	0	0	0	0	0	0	0	0	0	0	0	0	0	0	0	0	0	0	0	0	0	1	0
3019267B	67	1	0	1	0	0	1	0	0	0	0	0	0	0	0	0		0	0	0	0	0	0	0	0	0	0	0	0	0	0	0	0	0	0	0	0	1	0	1	0
13662345B	66	1	1	1	1	0	0	0	0	0	0	1	0	0	0	0		0	0	0	0	0	0	0	0	0	0	0	0	0	0	0	0	0	0	0	0	0	0	1	0
3303328B ou 1-2021-9003967	57	0	1	1	1	0	1	0	0	0	0	0	0	0	0	0		0	0	0	1	0	0	0	0	0	1	0	1	0	1	0	0	0	0	0	0	0	0	1	0
13681434F	55	0	1	1	1	0	0	0	0	0	0	0	0	1	0	0		0	0	0	0	0	0	0	0	0	0	0	1	0	0	0	0	0	1	0	0	0	0	1	0
6165032E	28	0	1	1	0	0	0	0	0	0	0	0	0	1	0	0		0	0	0	0	0	0	0	0	0	0	0	0	0	0	0	0	0	0	0	0	0	0	1	0
2292067B	69	1	1	1	0	1	0	0	0	0	0	0	0	0	0	0		0	0	0	1	0	0	1	0	0	0	0	1	0	0	1	0	0	0	0	0	0	0	1	0
13898283K	45	0	0	1	0	0	1	0	0	0	0	0	0	0	0	0		0	0	0	1	1	0	0	0	0	0	0	0	0	0	0	0	0	0	0	0	0	0	1	0
14118140I	63	1	1	1	0	1	0	0	0	0	0	0	0	0	0	0		0	0	0	0	0	0	0	0	0	0	0	1	0	0	1	0	0	0	0	0	0	1	1	0
14098632D ou 120219003774	35	0	1	1	1	0	0	0	1	0	0	0	0	0	0	0		0	0	0	0	0	0	0	0	0	0	0	0	0	0	0	0	0	0	0	0	0	1	1	0
5086982G	32	0	1	1	1	0	0	0	1	0	0	0	0	0	0	0		0	0	0	0	0	0	0	0	0	0	0	0	0	0	0	0	0	0	0	0	0	1	1	0
13721318H ou 1-2021-9003775	45	0	1	1	0	0	0	0	0	0	0	0	0	0	1	0		0	0	0	0	0	0	0	0	0	0	0	0	0	0	0	0	0	0	0	0	0	1	1	0
14106528G ou 1-2021-9003974	29	0	1	1	1	0	1	0	0	0	0	0	0	0	0	0		0	0	0	1	0	0	0	0	0	1	0	0	0	0	0	0	0	0	0	0	1	0	1	0
120218004295 ou 120219004804	61	1	0	1	0	0	1	0	0	0	0	0	0	0	0	0		0	0	0	1	1	0	0	0	0	0	0	0	0	0	0	0	0	0	0	0	0	0	1	0
4086928E	65	1	0	1	0	1	0	0	0	0	0	0	0	0	0	0		0	0	0	0	0	0	0	0	0	0	0	1	0	1	0	0	0	0	0	0	0	0	1	0
13861490A OU 120219004738	66	1	0	1	1	0	0	1	0	0	0	0	0	0	0	0		0	0	0	0	0	0	0	0	0	0	0	1	0	1	0	0	0	0	0	0	0	0	1	0
120219003828 ou 13739642B	55	0	0	1	1	0	1	0	0	0	0	0	0	0	0	0		0	0	0	1	1	0	0	0	0	0	0	0	0	0	0	0	0	0	0	0	1	0	1	0
44141110B ou 1-2021-9003824	26	0	0	1	0	0	1	0	0	0	0	0	0	0	0	0		0	0	0	1	1	0	0	0	0	0	0	0	0	0	0	0	0	0	0	0	0	0	1	0
55397899B ou 120219004734	61	1	0	1	0	0	0	1	0	0	0	0	0	0	0	0		0	0	0	0	0	0	0	0	0	0	0	1	0	1	1	0	0	0	0	0	0	0	1	0
13728068C	55	0	1	1	0	1	0	0	0	0	0	0	0	0	0	0		0	0	0	1	0	1	0	0	0	0	0	0	0	0	0	0	0	0	0	0	0	1	1	0
55457326H ou 120219003777	53	0	1	1	1	0	0	0	0	0	0	0	0	0	1	0		0	0	0	0	0	0	0	0	0	0	0	1	0	1	0	0	0	0	0	0	0	1	1	0
14076655F ou 12021900442567	35	0	1	1	1	0	0	0	1	0	0	0	0	0	0	0		0	0	0	0	0	0	0	0	0	0	0	0	0	0	0	0	0	0	0	0	0	1	1	0
6127833H ou 120219004430	21	0	1	1	0	0	0	0	1	0	0	0	0	0	0	0		0	0	0	0	0	0	0	0	0	0	0	0	0	0	0	0	0	0	0	0	0	1	1	0
13878848F	47	0	1	1	1	0	0	0	1	0	0	0	0	0	0	0		0	0	0	0	0	0	0	0	0	0	0	0	0	0	0	0	0	0	0	0	0	1	1	0
6170070C	22	0	1	1	1	1	0	0	0	0	0	0	0	0	0	0		0	0	0	1	1	0	0	0	0	0	0	1	0	1	0	0	0	0	0	0	0	0	1	0
6060258F	34	0	1	1	0	1	0	0	0	0	0	0	0	0	0	0		0	0	0	1	1	0	0	0	0	0	0	1	0	0	1	0	0	0	0	0	0	0	1	0
14065860K / 120219003868	39	0	1	1	1	0	0	0	0	0	0	0	1	0	0	0		0	0	0	0	0	0	0	0	0	0	0	0	0	0	0	0	0	0	0	0	0	1	1	0
88205040F	35	0	1	1	1	0	0	0	1	0	0	0	0	0	0	0		0	0	0	0	0	0	0	0	0	0	0	0	0	0	0	0	0	0	0	0	0	1	1	0
14073138K	56	0	1	1	0	1	0	0	0	0	0	0	0	0	0	0		0	0	0	0	0	0	0	0	0	0	0	1	0	1	1	0	0	0	0	0	0	1	1	0
14007534J	38	0	1	1	0	1	0	0	0	0	0	0	0	0	0	0		0	0	0	0	0	0	0	0	0	0	0	1	0	0	1	0	0	0	0	0	1	0	1	0
14151885H / 120219004748	38	0	0	1	0	0	0	0	1	0	0	0	0	0	0	0		0	0	0	0	0	0	0	0	0	0	0	0	0	0	0	0	0	0	0	0	0	1	1	0
14223790D	74	1	0	1	0	0	0	0	0	0	1	0	0	0	0	0		0	0	0	0	0	0	0	0	0	0	0	0	0	0	0	0	0	0	0	0	0	0	1	0
2995532I	56	0	0	1	1	0	1	0	0	0	0	0	0	0	0	0		0	0	0	0	0	0	0	0	0	0	0	0	0	0	0	0	0	0	0	0	0	0	1	0
14021211E ou 120219003839	61	1	0	1	1	0	1	0	0	0	0	0	0	0	0	0		0	0	0	1	0	0	0	0	0	1	0	0	0	0	0	0	0	0	0	0	0	0	1	0
3336458K ou 1-2021-9004812/	54	0	0	1	0	0	1	0	0	0	0	0	0	0	0	0		0	0	0	0	0	0	0	0	0	0	0	0	0	0	0	0	0	0	0	0	1	0	1	0
14072455A ou 120219003841	34	0	1	1	0	0	0	1	0	0	0	0	0	0	0	0		0	0	0	1	0	0	0	0	0	1	0	1	0	1	0	0	0	0	0	0	0	0	1	0
15098191J ou 120219003843	60	1	0	1	0	0	0	1	0	0	0	0	0	0	0	0		0	0	0	1	0	0	0	0	0	1	0	1	0	1	0	0	0	0	0	0	0	0	1	0
13898906D ou 1-2021-9005021	69	1	1	1	0	0	0	0	0	0	0	0	1	0	0	0		0	0	0	0	0	0	0	0	0	0	0	1	0	0	0	1	0	0	0	0	0	1	1	0
13765023K	55	0	1	1	0	0	0	0	0	0	1	0	0	0	0	0		0	0	0	0	0	0	0	0	0	0	0	0	0	0	0	0	0	0	0	0	0	0	1	0
15106442C ou 120219003784	58	0	1	1	0	0	0	0	0	0	0	0	0	0	1	0		0	0	0	0	0	0	0	0	0	0	0	0	0	0	0	0	0	0	0	0	0	0	1	0
13540633B / 120219003876	53	0	1	1	1	0	0	0	0	0	0	0	1	0	0	0		0	0	0	0	0	0	0	0	0	0	0	1	0	1	0	0	0	0	0	0	0	0	1	0
13738802K	63	1	1	1	0	0	0	0	0	0	0	0	0	1	0	0		0	0	0	0	0	0	0	0	0	0	0	0	0	0	0	0	0	0	0	0	0	0	1	0
13841614C ou 120219004348	76	1	1	1	0	1	0	0	0	0	0	0	0	0	0	0		0	0	0	0	0	0	0	0	0	0	0	1	0	1	0	0	0	0	0	0	0	1	1	0
2073789I ou 120219005332	65	1	1	1	1	1	0	0	0	0	0	0	0	0	0	0		0	0	0	1	1	0	0	0	0	0	0	1	0	0	1	0	0	0	0	0	0	0	1	0
3318972D	60		1	1	0	0	0	1	0	0	0	0	0	0	0	0		0	0	0	1	#REF!	0	0	0	0	0	1	0	1	0	0	1	0	0	0	0	0	0	1	0
13971957F	73	1	1	1	0	1	0	0	0	0	0	0	0	0	0	0		0	0	0	0	0	0	0	0	0	0	0	1	0	1	0	0	0	0	0	0	0	0	1	0
13537811F	48	0	1	1	0	0	0	0	0	0	0	1	0	0	0	0		0	0	0	0	0	0	0	0	0	0	0	1	0	0	0	1	0	0	0	0	0	0	1	0
2765792D	54	0	1	1	1	0	0	0	1	0	0	0	0	0	0	0		0	0	0	0	0	0	0	0	0	0	0	0	0	0	0	0	0	0	0	0	0	1	1	0
2780715E	73	1	1	1	1	0	0	1	0	0	0	0	0	0	0	0		0	0	0	0	0	0	0	0	0	0	0	1	0	1	0	0	0	0	0	0	0	0	1	0
2442690C /120219003884	63	1	1	1	1	0	0	0	0	0	0	0	1	0	0	0		0	0	0	0	0	0	0	0	0	0	0	0	0	0	0	0	0	0	0	0	0	0	1	0
120219005640	40	0	1	1	0	0	0	0	0	0	0	1	0	0	0	0		0	0	0	0	0	0	0	0	0	0	0	1	0	0	0	0	0	1	0	0	0	0	1	0
6025683G ou 120219003853	33	0	0	1	0	0	0	1	0	0	0	0	0	0	0	0		0	0	0	1	0	0	0	0	0	1	0	1	0	0	1	0	0	0	0	0	0	0	1	0
88245215K ou 120219005402	48	0	1	1	1	0	0	0	0	1	0	0	0	0	0	0		0	0	0	0	0	0	0	0	0	0	0	1	0	1	0	0	0	0	0	0	0	0	1	0
13605642C	37	0	1	1	0	0	0	0	0	0	0	1	0	0	0	0		0	0	0	0	0	0	0	0	0	0	0	1	0	0	0	1	0	0	0	0	0	0	1	0
13645514A ou 1-2021-9003789	32	0	1	1	1	0	0	0	0	0	0	0	0	0	1	0		0	0	0	0	0	0	0	0	0	0	0	0	0	0	0	0	0	0	0	0	0	1	1	0
14010567E	27	0	1	1	1	0	0	0	0	0	0	0	0	1	0	0		0	0	0	0	0	0	0	0	0	0	0	1	0	0	0	1	0	0	0	0	0	0	1	0
6116273I	23	0	1	1	1	1	0	0	0	0	0	0	0	0	0	0		0	0	0	1	1	0	0	0	0	0	0	0	0	0	0	0	0	0	0	0	0	0	1	0
13910936J	67	1	1	1	1	1	0	0	0	0	0	0	0	0	0	0		0	0	0	1	0	0	1	0	0	0	0	1	0	0	1	0	0	0	0	0	0	0	1	0
4015114C ou 120219005619	63	1	1	1	0	0	0	0	0	0	0	0	0	0	1	0		0	0	0	0	0	0	0	0	0	0	0	0	0	0	0	0	0	0	0	0	0	1	1	0
6173672F	22	0	1	1	1	0	0	0	1	0	0	0	0	0	0	0		0	0	0	0	0	0	0	0	0	0	0	0	0	0	0	0	0	0	0	0	0	1	1	0
13579047K / 120219004481	48	0	1	1	0	0	0	0	1	0	0	0	0	0	0	0		0	0	0	0	0	0	0	0	0	0	0	0	0	0	0	0	0	0	0	0	0	1	1	0
14183446G	54	0	0	1	1	0	0	1	0	0	0	0	0	0	0	0		0	0	0	1	0	0	0	0	0	0	0	0	0	0	0	0	0	0	0	0	1	0	1	0
13476299H	33	0	1	1	1	0	0	0	0	0	0	0	0	0	1	0		0	0	0	0	0	0	0	0	0	0	0	0	0	0	0	0	0	0	0	0	0	0	1	0
6155118G	22	0	1	1	0	0	0	0	1	0	0	0	0	0	0	0		0	0	0	0	0	0	0	0	0	0	0	0	0	0	0	0	0	0	0	0	0	1	1	0
13905361K	23	0	0	1	1	0	0	1	0	0	0	0	0	0	0	0		0	0	0	0	0	0	0	0	0	0	0	0	0	0	0	0	0	0	0	0	0	0	1	0
14095526K	75	1	1	1	1	0	0	0	0	1	0	0	0	0	0	0		0	0	0	0	0	0	0	0	0	0	0	0	0	0	0	0	0	0	0	0	0	0	1	0
13743704J ou 120219003864	58	0	0	1	1	0	1	0	0	0	0	0	0	0	0	0		0	0	0	1	1	0	0	0	0	0	0	0	0	0	0	0	0	0	0	0	1	0	1	0
13816827D	31	0	1	1	1	0	0	0	1	0	0	0	0	0	0	0		0	0	0	0	0	0	0	0	0	0	0	1	0	0	0	1	0	0	0	0	0	0	1	0
13794075C ou 120219005393	43	0	1	1	0	0	0	0	0	0	0	1	0	0	0	0		0	0	0	0	0	0	0	0	0	0	0	1	0	0	0	1	0	0	0	0	0	0	1	0
2044939G	71	1	1	1	0	1	0	0	0	0	0	0	0	0	0	0		0	0	0	0	0	0	0	0	0	0	0	1	0	1	0	0	0	0	0	0	0	0	1	0
2912804A	47	0	1	1	0	0	0	0	0	0	0	1	0	0	0	0		0	0	0	0	0	0	0	0	0	0	0	1	0	0	1	0	0	0	0	0	0	0	1	0
14233788D ou 120219004966	47	0	0	1	0	0	1	0	0	0	0	0	0	0	0	0		0	0	0	0	0	0	0	0	0	0	0	0	0	0	0	0	0	0	0	0	1	0	1	0
3368274K ou 1-2021-9003928	51	0	0	1	1	0	0	1	0	0	0	0	0	0	0	0		0	0	0	1	1	0	0	0	0	0	0	0	0	0	0	0	0	0	0	0	0	0	1	0
3281080F	61	1	1	1	1	1	0	0	0	0	0	0	0	0	0	0		0	0	0	1	0	0	1	0	0	0	0	1	0	1	0	0	0	0	0	0	0	0	1	0
2861583E	69	1	1	1	0	1	0	0	0	0	0	0	0	0	0	0		0	0	0	1	1	0	0	0	0	0	0	0	0	0	0	0	0	0	0	0	1	0	1	0
13803102I	32	0	1	1	0	0	0	0	1	0	0	0	0	0	0	0		0	0	0	0	0	0	0	0	0	0	0	0	0	0	0	0	0	0	0	0	0	1	1	0
13604171I OU 120219003796	63	1	1	1	1	0	0	0	0	0	0	0	0	0	1	0		0	0	0	0	0	0	0	0	0	0	0	0	0	0	0	0	0	0	0	0	0	0	1	0
13915189J	39	0	1	1	0	0	0	0	0	0	0	0	0	1	0	0		0	0	0	0	0	0	0	0	0	0	0	1	0	0	0	0	0	1	0	0	0	0	1	0
3366648J	52	0	1	1	1	0	0	0	0	0	0	0	0	1	0	0		0	0	0	0	0	0	0	0	0	0	0	1	0	1	0	0	0	0	0	0	0	0	1	0
13918275I ou 120219004755	42	0	1	1	0	0	0	0	1	0	0	0	0	0	0	0		0	0	0	0	0	0	0	0	0	0	0	0	0	0	0	0	0	0	0	0	0	1	1	0
6011456C ou 120219003947	48	0	0	1	0	0	1	0	0	0	0	0	0	0	0	0		0	0	0	1	1	0	0	0	0	0	0	0	0	0	0	0	0	0	0	0	1	0	1	0
13820792E ou 120219003960	52	0	0	1	1	0	1	0	0	0	0	0	0	0	0	0		0	0	0	1	1	0	0	0	0	0	0	0	0	0	0	0	0	0	0	0	1	0	1	0
13990544J	68	1	0	1	0	0	0	0	1	0	0	0	0	0	0	0		0	0	0	0	0	0	0	0	0	0	0	1	0	0	0	1	0	0	0	0	0	1	1	0
13949177J OU 120219004694	53	0	1	1	0	0	1	0	0	0	0	0	0	0	0	0		0	0	0	0	0	0	0	0	0	0	0	0	0	0	0	0	0	0	0	0	1	0	1	0
14014906J	47	0	1	1	1	1	0	0	0	0	0	0	0	0	0	0		0	0	0	0	0	0	0	0	0	0	0	1	0	1	1	0	0	0	0	0	0	1	1	0
13594369D	47	0	1	1	0	1	0	0	0	0	0	0	0	0	0	0		0	0	0	0	0	0	0	0	0	0	0	1	0	1	0	0	0	0	0	0	0	0	1	0
2082323D	70	1	1	1	1	0	0	0	0	0	0	0	0	1	0	0		0	0	0	0	0	0	0	0	0	0	0	1	0	0	0	0	0	1	0	0	0	0	1	0
13904623C / 120219004976	47	0	1	1	0	0	0	0	0	0	0	0	1	0	0	0		0	0	0	0	0	0	0	0	0	0	0	0	0	0	0	0	0	0	0	0	0	1	1	0
2773527J OU 120219004770	41	0	1	1	1	0	0	1	0	0	0	0	0	0	0	0		0	0	0	1	0	0	0	0	0	1	0	1	0	1	0	0	0	0	0	0	0	0	1	0
55725684I ou 1-2021-9003800	38	0	1	1	1	0	0	0	0	0	0	0	0	0	1	0		0	0	0	0	0	0	0	0	0	0	0	0	0	0	0	0	0	0	0	0	0	1	1	0
4037440H ou 120219004776	64	1	1	1	1	0	0	0	1	0	0	0	0	0	0	0		0	0	0	0	0	0	0	0	0	0	0	0	0	0	0	0	0	0	0	0	0	1	1	0
2455847D	55	0	1	1	0	0	1	0	0	0	0	0	0	0	0	0		0	0	0	0	0	0	0	0	0	0	0	0	0	0	0	0	0	0	0	0	0	0	1	0
14101380H OU 120219004793	57	0	1	1	0	0	1	0	0	0	0	0	0	0	0	0		0	0	0	0	0	0	0	0	0	0	0	0	0	0	0	0	0	0	0	0	0	0	1	0
6140837E OU 120219004742	21	0	1	1	0	0	0	0	1	0	0	0	0	0	0	0		0	0	0	0	0	0	0	0	0	0	0	0	0	0	0	0	0	0	0	0	0	1	1	0
2365149I / 120219005049	58	0	1	1	0	0	0	0	1	0	0	0	0	0	0	0		0	0	0	0	0	0	0	0	0	0	0	1	0	1	0	0	0	0	0	0	0	1	1	0
3114953J ou 120219003984	53	0	0	1	1	0	1	0	0	0	0	0	0	0	0	0		0	0	0	1	1	0	0	0	0	0	0	0	0	0	0	0	0	0	0	0	1	0	1	0
13469549B ou 1-2021-9004841	57	0	0	1	1	0	1	0	0	0	0	0	0	0	0	0		0	0	0	0	0	0	0	0	0	0	0	0	0	0	0	0	0	0	0	0	0	0	0	1
13491897J ou 120219004931	58	0	1	1	0	1	0	0	0	0	0	0	0	0	0	0		0	0	0	0	0	0	0	0	0	0	0	1	0	1	0	0	0	0	0	0	0	0	0	1
2667244A OU 120219004726	48	0	1	1	0	1	0	0	0	0	0	0	0	0	0	0		0	0	0	1	0	0	1	0	0	0	0	1	0	1	0	0	0	0	0	0	0	0	0	1
2799959G	61	1	1	1	0	1	0	0	0	0	0	0	0	0	0	0		0	0	0	1	0	1	0	0	0	0	0	1	0	0	1	0	0	0	0	0	0	0	0	1
14048384G / 120219004952	75	1	1	1	1	0	0	0	0	0	1	0	0	0	0	0		0	0	0	0	0	0	0	0	0	0	0	1	0	1	0	0	0	0	0	0	0	1	0	1
13663756J u 120219003860	44	0	1	1	0	0	1	0	0	0	0	0	0	0	0	0		0	0	0	1	1	0	0	0	0	0	0	0	0	0	0	0	0	0	0	0	0	0	0	1
55375467G	63	1	1	1	1	1	0	0	0	0	0	0	0	0	0	0		0	0	0	0	0	0	0	0	0	0	0	0	0	0	0	0	0	0	0	0	0	1	1	1
13923447E ou 1-2021-9003945	63	1	0	1	0	0	1	0	0	0	0	0	0	0	0	0		0	0	0	1	0	0	0	0	0	1	0	0	0	0	0	0	0	0	0	0	0	0	1	1
13916320B ou 120219005310	28	0	1	1	0	0	0	0	0	1	0	0	0	0	0	0		0	0	0	0	0	0	0	0	0	0	0	1	0	0	0	1	0	0	0	0	0	0	1	1
55515051J	60	1	0	1	1	0	0	0	0	0	0	0	0	1	0	0		0	0	0	0	0	0	0	0	0	0	0	1	0	0	0	0	0	1	0	0	0	0	1	1
2933159C	36	0	0	1	1	1	0	0	0	0	0	0	0	0	0	0		0	0	0	1	1	0	0	0	0	0	0	1	0	1	0	0	0	0	0	0	0	0	1	1
2962806B OU 120219003787	54	0	1	1	1	0	0	0	0	0	0	0	0	0	1	0		0	0	0	0	0	0	0	0	0	0	0	0	0	0	0	0	0	0	0	0	0	1	1	1
2969926A ou 120219004986	42	0	0	1	1	0	0	1	0	0	0	0	0	0	0	0		0	0	0	0	0	0	0	0	0	0	0	1	0	1	1	0	0	0	0	0	0	0	1	1
13610281E	45	0	1	1	0	0	0	0	0	0	0	0	0	1	0	0		0	0	0	0	0	0	0	0	0	0	0	1	0	0	0	0	0	1	0	0	0	0	1	1
13848883F ou 120219004730	48	0	1	1	1	0	0	0	1	0	0	0	0	0	0	0		0	0	0	0	0	0	0	0	0	0	0	1	0	0	0	0	0	1	0	0	0	1	1	1
88240293C ou 120219004297	37	0	1	1	1	0	0	0	1	0	0	0	0	0	0	0		0	0	0	0	0	0	0	0	0	0	0	1	0	1	0	0	0	0	0	0	0	0	1	1
2979144A	33	0	1	1	0	0	0	1	0	0	0	0	0	0	0	0		0	0	0	0	0	0	0	0	0	0	0	0	0	0	0	0	0	0	0	0	0	0	1	1
2748841B ou 120219003961	60	1	1	1	0	0	0	1	0	0	0	0	0	0	0	0		0	0	0	1	1	0	0	0	0	0	0	1	0	1	0	0	0	0	0	0	0	0	1	1
77109949K	56	0	1	1	1	0	0	0	0	1	0	0	0	0	0	0		0	0	0	0	0	0	0	0	0	0	0	1	0	1	1	0	0	0	0	0	0	0	1	1
13887166G	61	1	0	1	0	0	0	1	0	0	0	0	0	0	0	0		0	0	0	1	1	0	0	0	0	0	0	1	0	1	0	0	0	0	0	0	0	0	1	1
13615512J	63	1	1	1	1	0	0	1	0	0	0	0	0	0	0	0		0	0	0	0	0	0	0	0	0	0	0	0	0	0	0	0	0	0	0	0	0	0	1	1
6041725E ou 1-2021-9004733	41	0	1	1	1	0	1	0	0	0	0	0	0	0	0	0		0	0	0	1	0	0	0	0	0	0	0	1	0	1	0	0	0	1	0	0	0	0	1	1
3050933H	62	1	0	1	1	0	0	1	0	0	0	0	0	0	0	0		0	0	0	1	0	0	0	0	0	0	0	1	0	1	0	0	0	0	0	0	0	0	1	1
3272683B ou 1-2021-9003896	45	0	0	1	1	0	0	1	0	0	0	0	0	0	0	0		0	0	0	1	1	0	0	0	0	0	0	0	0	0	0	0	0	0	0	0	0	0	1	1
14246359G	46	0	0	1	0	0	0	0	0	0	1	0	0	0	0	0		0	0	0	0	0	0	0	0	0	0	0	0	0	0	0	0	0	0	0	0	0	0	1	1
13911716H ou 120219003898	31	0	1	1	0	0	1	0	0	0	0	0	0	0	0	0		0	0	0	1	1	0	0	0	0	0	0	0	0	0	0	0	0	0	0	0	0	0	1	1
14069635C	49	0	1	1	0	0	0	0	0	1	0	0	0	0	0	0		0	0	0	0	0	0	0	0	0	0	0	1	0	0	0	1	0	1	0	0	0	0	1	1
13651065H ou 1-2021-9005085	48	0	0	1	1	0	1	0	0	0	0	0	0	0	0	0		0	0	0	0	0	0	0	0	0	0	0	0	0	0	0	0	0	0	0	0	1	0	1	1
55506565F	46	0	1	1	0	0	0	0	0	0	0	0	0	0	1	0		0	0	0	0	0	0	0	0	0	0	0	0	0	0	0	0	0	0	0	0	0	1	1	1
14123044F ou 120219004316	53	0	1	1	1	0	0	0	1	0	0	0	0	0	0	0		0	0	0	0	0	0	0	0	0	0	0	0	0	0	0	0	0	0	0	0	0	1	1	1
14153907E ou 120219004154	35	0	1	1	1	0	0	0	1	0	0	0	0	0	0	0		0	0	0	0	0	0	0	0	0	0	0	1	0	0	0	1	0	0	0	0	0	1	1	1
14005787E ou 120219004266	68	1	1	1	0	1	0	0	0	0	0	0	0	0	0	0		0	0	0	0	0	0	0	0	0	0	0	1	0	1	1	0	0	0	0	0	0	0	1	1
13672055E ou 120219003991	37	0	1	1	1	0	0	0	1	0	0	0	0	0	0	0		0	0	0	1	0	0	0	0	1	0	0	1	0	0	0	0	0	1	0	0	0	1	1	1
13858740H ou 120219004322	42	0	1	1	1	0	0	0	1	0	0	0	0	0	0	0		0	0	0	0	0	0	0	0	0	0	0	0	0	0	0	0	0	0	0	0	0	1	1	1
14172260D	29	0	1	1	0	0	0	0	0	0	0	0	0	1	0	0		0	0	0	0	0	0	0	0	0	0	0	0	0	0	0	0	0	0	0	0	0	0	1	1
3145520D	52	0	0	1	1	0	1	0	0	0	0	0	0	0	0	0		0	0	0	0	0	0	0	0	0	0	0	0	0	0	0	0	0	0	0	0	0	0	1	1
55727994F	31	0	0	1	1	0	0	0	0	0	0	1	0	0	0	0		0	0	0	0	0	0	0	0	0	0	0	1	0	0	0	1	0	0	0	0	0	0	1	1
2383432E ou 1-2021-9005161	69	1	1	1	0	1	0	0	0	0	0	0	0	0	0	0		0	0	0	0	0	0	0	0	0	0	0	1	0	0	1	0	0	0	0	0	0	0	1	1
14150064H ou 120219005124	58	0	1	1	0	1	0	0	0	0	0	0	0	0	0	0		0	0	0	1	1	0	0	0	0	0	0	1	0	0	1	0	0	0	0	0	0	0	1	1
13665407D ou 120219005017	41	0	1	1	0	0	0	0	1	0	0	0	0	0	0	0		0	0	0	0	0	0	0	0	0	0	0	1	0	0	0	0	0	1	0	0	0	1	1	1
13875161F / 120219004359	54	0	1	1	0	0	0	0	1	0	0	0	0	0	0	0		0	0	0	0	0	0	0	0	0	0	0	0	0	0	0	0	0	0	0	0	0	1	1	1
14120309E ou 120219005122	56	0	1	1	1	1	0	0	0	0	0	0	0	0	0	0		0	0	0	1	0	0	1	0	0	0	0	1	0	0	1	0	0	0	0	0	0	0	1	1
14149258D	35	0	1	1	0	0	0	0	1	0	0	0	0	0	0	0		0	0	0	0	0	0	0	0	0	0	0	0	0	0	0	0	0	0	0	0	0	1	1	1
12021 9004680 ou 120218004261	58	0	0	1	1	0	1	0	0	0	0	0	0	0	0	0		0	0	0	0	0	0	0	0	0	0	0	0	0	0	0	0	0	0	0	0	1	0	1	1
2847320E	70	1	0	1	1	0	0	0	0	0	1	0	0	0	0	0		0	0	0	1	1	0	1	0	0	0	0	1	0	0	0	1	0	0	0	0	0	0	1	1
13722564F / 120219004375	33	0	1	1	0	0	0	0	1	0	0	0	0	0	0	0		0	0	0	0	0	0	0	0	0	0	0	0	0	0	0	0	0	0	0	0	0	0	1	1
13695940E / 120219003809	39	0	1	1	0	0	0	0	0	0	0	0	1	0	0	0		0	0	0	0	0	0	0	0	0	0	0	1	0	0	0	1	0	0	0	0	0	1	1	1
2794984F ou 120219005008	47	0	1	1	0	0	0	0	1	0	0	0	0	0	0	0		0	0	0	0	0	0	0	0	0	0	0	1	0	0	0	0	0	1	0	0	0	0	1	1
3351237F	41	0	1	1	0	1	0	0	0	0	0	0	0	0	0	0		0	0	0	1	0	0	1	0	0	0	0	0	0	0	0	0	0	0	0	0	0	0	1	1
3173615A ou 1-2021-9004240	44	0	1	1	1	1	0	0	0	0	0	0	0	0	0	0		0	0	0	1	0	1	0	0	0	0	0	1	0	1	0	0	0	0	0	0	0	0	1	1
14201668I ou 120219003921	52	0	0	1	0	0	0	1	0	0	0	0	0	0	0	0		0	0	0	1	0	0	0	0	0	1	0	0	0	0	0	0	0	0	0	0	0	0	1	1
13702349E ou 120219004233	70	1	1	1	0	1	0	0	0	0	0	0	0	0	0	0		0	0	0	0	0	0	0	0	0	0	0	1	0	1	0	0	0	0	0	0	0	0	1	1
14110604D	68	1	0	1	1	0	0	1	0	0	0	0	0	0	0	0		0	0	0	0	0	0	0	0	0	0	0	1	0	1	0	0	0	0	0	0	0	0	1	1
13525061F	72	1	0	1	1	0	1	0	0	0	0	0	0	0	0	0		0	0	0	1	1	0	0	0	0	0	0	0	0	0	0	0	0	0	0	0	1	0	1	1
13930578K	55	0	1	1	0	1	0	0	0	0	0	0	0	0	0	0		0	0	0	1	0	0	1	0	0	0	0	1	0	0	1	0	0	0	0	0	0	0	1	1
13838129H / 120219004174	46	0	1	1	0	0	0	0	1	0	0	0	0	0	0	0		0	0	0	0	0	0	0	0	0	0	0	1	0	0	0	1	0	0	0	0	0	1	1	1
55773550F	40	0	1	1	1	0	0	0	0	0	0	0	0	0	1	0		0	0	0	0	0	0	0	0	0	0	0	0	0	0	0	0	0	0	0	0	0	0	1	1
13892059H	37	0	0	1	1	0	1	0	0	0	0	0	0	0	0	0		0	0	0	0	0	0	0	0	0	0	0	0	0	0	0	0	0	0	0	0	0	0	1	1
2357844D	72	1	0	1	1	0	0	1	0	0	0	0	0	0	0	0		0	0	0	1	1	0	0	0	0	0	0	0	0	0	0	0	0	0	0	0	0	0	1	1
14179989C ou 1-2021-9003759	39	0	1	1	1	0	0	0	0	0	0	0	0	0	1	0		0	0	0	0	0	0	0	0	0	0	0	0	0	0	0	0	0	0	0	0	0	0	1	1
15038057A	48	0	1	1	0	0	0	0	0	1	0	0	0	0	0	0		0	0	0	0	0	0	0	0	0	0	0	1	1	0	0	0	0	0	0	0	0	0	1	1
3344667E / 120219004987	52	0	1	1	1	0	0	0	0	0	0	0	1	0	0	0		0	0	0	0	0	0	0	0	0	0	0	0	0	0	0	0	0	0	0	0	0	0	1	1
4027449E ou 120219005413	62	1	0	1	0	0	1	0	0	0	0	0	0	0	0	0		0	0	0	0	0	0	0	0	0	0	0	0	0	0	0	0	0	0	0	0	0	0	1	1
14156084E	37	0	0	1	0	0	1	0	0	0	0	0	0	0	0	0		0	0	0	0	0	0	0	0	0	0	0	0	0	0	0	0	0	0	0	0	0	0	1	1
55491652H	50	0	1	1	1	0	0	0	0	0	0	0	0	1	0	0		0	0	0	0	0	0	0	0	0	0	0	0	0	0	0	0	0	0	0	0	0	1	1	1
13494023H ou 120219003934	61	1	1	1	0	0	1	0	0	0	0	0	0	0	0	0		0	0	0	1	1	0	0	0	0	0	0	0	0	0	0	0	0	0	0	0	0	0	1	1
14111404G / 120219004378	42	0	1	1	1	0	0	0	1	0	0	0	0	0	0	0		0	0	0	0	0	0	0	0	0	0	0	0	0	0	0	0	0	0	0	0	0	1	1	1
14036148F	43	0	0	1	0	0	1	0	0	0	0	0	0	0	0	0		0	0	0	0	0	0	0	0	0	0	0	0	0	0	0	0	0	0	0	0	1	0	1	1
2797041I	60	1	1	1	0	1	0	0	0	0	0	0	0	0	0	0		0	0	0	0	0	0	0	0	0	0	0	0	0	0	0	0	0	0	0	0	0	0	1	1
13458360B	33	0	1	1	1	0	0	0	0	0	0	0	0	1	0	0		0	0	0	0	0	0	0	0	0	0	0	1	0	1	0	0	0	0	0	0	0	0	1	1
14201843A ou 120219008589	45	0	1	1	0	0	0	0	0	0	0	0	0	1	0	0		0	0	0	0	0	0	0	0	0	0	0	1	0	0	0	0	0	1	0	0	0	0	1	1
13672330D / 120219004197	39	0	1	1	1	0	0	0	1	0	0	0	0	0	0	0		0	0	0	0	0	0	0	0	0	0	0	1	0	0	0	1	0	0	0	0	0	1	1	1
13705717G ou 120219004287	58	0	1	1	0	0	0	0	1	0	0	0	0	0	0	0		0	0	0	0	0	0	0	0	0	0	0	0	0	0	0	0	0	0	0	0	0	1	1	1
13749936E ou 120219004389	58	0	1	1	0	0	0	0	1	0	0	0	0	0	0	0		0	0	0	0	0	0	0	0	0	0	0	0	0	0	0	0	0	0	0	0	0	1	1	1
44129675H	45	0	1	1	1	0	0	1	0	0	0	0	0	0	0	0		0	0	0	0	0	0	0	0	0	0	0	1	0	0	1	0	0	0	0	0	0	0	1	1
5261602K OU 120219005396	44	0	1	1	0	0	0	0	1	0	0	0	0	0	0	0		0	0	0	0	0	0	0	0	0	0	0	0	0	0	0	0	0	0	0	0	0	1	1	1
5367214G	43	0	1	1	0	0	0	0	0	0	0	1	0	0	0	0		0	0	0	1	1	0	0	0	0	0	0	1	0	0	0	1	0	0	0	0	0	0	1	1
13622321C ou 120219005311	41	0	1	1	1	0	0	0	0	1	0	0	0	0	0	0		0	0	0	1	0	0	0	1	0	0	0	1	0	0	0	0	0	1	0	0	0	0	1	1
91122240I	50	0	1	1	0	0	0	0	1	0	0	0	0	0	0	0		0	0	0	0	0	0	0	0	0	0	0	1	0	0	0	0	0	1	0	0	0	1	1	1
2797262E ou 1-2021-9004289	58	0	1	1	1	1	0	0	0	0	0	0	0	0	0	0		0	0	0	0	0	0	0	0	0	0	0	1	0	1	1	0	0	0	0	0	0	0	1	1
13495056B	59	0	1	1	0	0	0	0	0	0	1	0	0	0	0	0		0	0	0	0	0	0	0	0	0	0	0	0	0	0	0	0	0	0	0	0	0	0	1	1
13795872B	39	0	0	1	0	0	1	0	0	0	0	0	0	0	0	0		0	0	0	1	0	0	0	0	0	1	0	0	0	0	0	0	0	0	0	0	0	0	1	1
14228486J	27	0	0	1	1	0	0	0	0	1	0	0	0	0	0	0		0	0	0	0	0	0	0	0	0	0	0	1	0	1	0	0	0	0	0	0	0	0	1	1
13857538E / 120219004399	36	0	1	1	0	0	0	0	1	0	0	0	0	0	0	0		0	0	0	0	0	0	0	0	0	0	0	0	0	0	0	0	0	0	0	0	0	1	1	1
89050221D ou 120219004679	58	0	0	1	0	0	1	0	0	0	0	0	0	0	0	0		0	0	0	0	0	0	0	0	0	0	0	0	0	0	0	0	0	0	0	0	0	0	1	1
14239627H ou 1-2021-9004290	49	0	1	1	1	1	0	0	0	0	0	0	0	0	0	0		0	0	0	0	0	0	0	0	0	0	0	1	0	1	0	0	0	0	0	0	0	1	1	1
2762974D	68	1	1	1	0	0	0	1	0	0	0	0	0	0	0	0		0	0	0	0	0	0	0	0	0	0	0	1	0	1	0	0	0	0	0	0	0	0	1	1
13814264G ou 120219003770	31	0	0	1	1	0	0	0	0	0	0	0	0	0	1	0		0	0	0	0	0	0	0	0	0	0	0	0	0	0	0	0	0	0	0	0	0	0	1	1
2263115F / 120219003821	59	0	1	1	1	0	0	0	0	0	0	0	1	0	0	0		0	0	0	0	0	0	0	0	0	0	0	0	0	0	0	0	0	0	0	0	0	0	1	1
2439683G	73	1	1	1	1	0	0	0	1	0	0	0	0	0	0	0		0	0	0	0	0	0	0	0	0	0	0	1	0	0	0	0	0	1	0	0	0	0	1	1
6138931F	20	0	1	1	1	0	0	0	1	0	0	0	0	0	0	0		0	0	0	0	0	0	0	0	0	0	0	0	0	0	0	0	0	0	0	0	0	1	1	1
90829463D	59	0	0	1	0	0	0	0	0	1	0	0	0	0	0	0		0	0	0	0	0	0	0	0	0	0	0	1	0	0	0	0	0	1	0	0	0	0	1	1
3157258E	66	1	1	1	0	1	0	0	0	0	0	0	0	0	0	0		0	0	0	1	0	1	0	0	0	0	0	1	0	0	1	0	0	0	0	0	0	0	1	1
2829326A	66	1	1	1	1	0	0	0	0	0	0	0	0	0	1	0		0	0	0	0	0	0	0	0	0	0	0	0	0	0	0	0	0	0	0	0	0	1	1	1
2185333A	61	1	1	1	0	1	0	0	0	0	0	0	0	0	0	0		0	0	0	0	0	0	0	0	0	0	0	1	0	1	0	0	0	0	0	0	0	1	1	1
13862665C / 120219004416	36	0	1	1	0	0	0	0	1	0	0	0	0	0	0	0		0	0	0	0	0	0	0	0	0	0	0	1	0	0	0	0	0	1	0	0	0	1	1	1
2678320G	31	0	0	1	0	0	0	0	1	0	0	0	0	0	0	0		0	0	0	0	0	0	0	0	0	0	0	1	0	0	0	1	0	0	0	0	0	1	1	1
2990822C ou 1-2021-9003975	60	1	0	1	1	0	0	1	0	0	0	0	0	0	0	0		0	0	0	1	1	0	0	0	0	0	0	1	0	1	0	0	0	0	0	0	0	0	1	1
44103545H	61	1	0	1	1	0	1	0	0	0	0	0	0	0	0	0		0	0	0	1	1	0	0	0	0	0	0	0	0	0	0	0	0	0	0	0	0	0	1	1
3258553H	72	1	0	1	0	0	0	0	0	0	1	0	0	0	0	0		0	0	0	1	1	0	0	0	0	0	0	1	0	1	0	0	0	0	0	0	0	0	1	1
13560783D ou 120219003827	67	1	0	1	1	0	0	1	0	0	0	0	0	0	0	0		0	0	0	1	1	0	0	0	0	0	0	0	0	0	0	0	0	0	0	0	0	0	1	1
3289111D ou 120219004864	59	0	0	1	1	0	0	1	0	0	0	0	0	0	0	0		0	0	0	0	0	0	0	0	0	0	0	1	0	1	1	0	0	0	0	0	0	0	1	1
2798661G	59	0	0	1	0	0	0	0	1	0	0	0	0	0	0	0		0	0	0	0	0	0	0	0	0	0	0	1	0	0	0	1	0	0	0	0	0	1	1	1
15145468E	69	1	0	1	1	0	0	0	0	1	0	0	0	0	0	0		0	0	0	0	0	0	0	0	0	0	0	1	0	1	0	0	0	0	0	0	0	0	1	1
3275436G	69	1	0	1	0	0	1	0	0	0	0	0	0	0	0	0		0	0	0	0	0	0	0	0	0	0	0	0	0	0	0	0	0	0	0	0	1	0	1	1
3066888K ou 120219004849	55	0	0	1	0	0	1	0	0	0	0	0	0	0	0	0		0	0	0	0	0	0	0	0	0	0	0	0	0	0	0	0	0	0	0	0	0	0	1	1
2878009B ou 120219005380	57	0	0	1	0	0	1	0	0	0	0	0	0	0	0	0		0	0	0	0	0	0	0	0	0	0	0	0	0	0	0	0	0	0	0	0	0	0	1	1
13929771D ou 120219004617	70	1	1	1	1	0	1	0	0	0	0	0	0	0	0	0		0	0	0	1	1	0	0	0	0	0	0	1	0	1	0	0	0	0	0	0	0	0	1	1
14171087D ou 120219004417	47	0	1	1	1	0	0	0	1	0	0	0	0	0	0	0		0	0	0	0	0	0	0	0	0	0	0	0	0	0	0	0	0	0	0	0	0	1	1	1
14191663K / 120219004990	43	0	1	1	0	0	0	0	1	0	0	0	0	0	0	0		0	0	0	0	0	0	0	0	0	0	0	1	0	0	0	0	0	1	0	0	0	1	1	1
77085216H ou 120219004419	51	0	1	1	0	0	0	0	1	0	0	0	0	0	0	0		0	0	0	0	0	0	0	0	0	0	0	0	0	0	0	0	0	0	0	0	0	1	1	1
90531545D ou 120219005305	35	0	0	1	0	0	0	0	0	1	0	0	0	0	0	0		0	0	0	0	0	0	0	0	0	0	0	0	0	0	0	0	0	0	0	0	0	0	1	1
13920786H / 120219003832	47	0	1	1	0	0	0	0	0	0	0	0	1	0	0	0		0	0	0	0	0	0	0	0	0	0	0	0	0	0	0	0	0	0	0	0	0	0	1	1
13967905J ou 120219004003	38	0	1	1	1	0	0	0	1	0	0	0	0	0	0	0		0	0	0	1	0	0	0	0	1	0	0	1	0	1	0	0	0	0	0	0	0	1	1	1
3153918I ou 120219004785	43	0	1	1	0	0	0	0	1	0	0	0	0	0	0	0		0	0	0	0	0	0	0	0	0	0	0	0	0	0	0	0	0	0	0	0	0	1	1	1
6092482K	32	0	1	1	1	1	0	0	0	0	0	0	0	0	0	0		0	0	0	1	0	0	1	0	0	0	0	1	0	0	1	0	0	0	0	0	0	0	1	1
14175880C / 120219005020	42	0	1	1	0	0	0	0	0	1	0	0	0	0	0	0		0	0	0	0	0	0	0	0	0	0	0	1	0	0	0	1	0	0	0	0	0	0	1	1
4064870B ou 120219003816	38	0	0	1	0	0	1	0	0	0	0	0	0	0	0	0		0	0	0	1	1	0	0	0	0	0	0	0	0	0	0	0	0	0	0	0	0	0	1	1
91284991K	54	0	1	1	1	0	0	0	0	0	1	0	0	0	0	0		0	0	0	0	0	0	0	0	0	0	0	0	0	0	0	0	0	0	0	0	0	0	1	1
14249233H	38	0	1	1	1	0	0	0	0	0	0	0	0	1	0	0		0	0	0	0	0	0	0	0	0	0	0	1	0	0	0	0	0	1	0	0	0	0	1	1
14189348A / 120219004972	33	0	1	1	1	0	0	0	1	0	0	0	0	0	0	0		0	0	0	0	0	0	0	0	0	0	0	1	0	0	0	1	0	0	0	0	0	1	1	1
120219005109 ou 120218004367	33	0	1	1	1	0	0	1	0	0	0	0	0	0	0	0		0	0	0	1	0	0	0	0	0	1	0	1	0	0	0	0	0	0	1	0	0	0	1	1
2872893A ou 120219003835	59	0	1	1	1	0	1	0	0	0	0	0	0	0	0	0		0	0	0	1	1	0	0	0	0	0	0	0	0	0	0	0	0	0	0	0	0	0	1	1
13990664K	44	0	1	1	0	0	0	0	1	0	0	0	0	0	0	0		0	0	0	1	0	0	0	0	1	0	0	1	0	0	0	0	0	1	0	0	0	1	1	1
13707518D ou 120219003836	35	0	1	1	1	0	1	0	0	0	0	0	0	0	0	0		0	0	0	1	1	0	0	0	0	0	0	0	0	0	0	0	0	0	0	0	1	0	1	1
3373480A	34	0	0	1	1	0	0	0	1	0	0	0	0	0	0	0		0	0	0	0	0	0	0	0	0	0	0	0	0	0	0	0	0	0	0	0	0	1	1	1
13828164G ou 120219003837	53	0	0	1	1	0	0	1	0	0	0	0	0	0	0	0		0	0	0	1	0	0	0	0	0	1	0	1	0	1	0	0	0	0	0	0	0	0	1	1
13739288K ou 1-2021-9003783	68	1	1	1	0	0	0	0	0	0	0	0	0	0	1	0		0	0	0	0	0	0	0	0	0	0	0	0	0	0	0	0	0	0	0	0	0	0	1	1
2939839F ou 1-2021-9003872	69	1	1	1	1	0	0	0	0	0	0	0	1	0	0	0		0	0	0	0	0	0	0	0	0	0	0	0	0	0	0	0	0	0	0	0	0	1	1	1
13944540B	52	0	0	1	0	0	1	0	0	0	0	0	0	0	0	0		0	0	0	0	0	0	0	0	0	0	0	0	0	0	0	0	0	0	0	0	0	0	1	1
13984072I	50	0	1	1	1	0	0	0	1	0	0	0	0	0	0	0		0	0	0	0	0	0	0	0	0	0	0	1	0	0	0	1	0	0	0	0	0	1	1	1
13911832B	42	0	1	1	0	0	0	0	1	0	0	0	0	0	0	0		0	0	0	0	0	0	0	0	0	0	0	1	0	0	0	0	0	1	0	0	0	1	1	1
13717847K / 120219004747	37	0	0	1	1	0	0	0	1	0	0	0	0	0	0	0		0	0	0	0	0	0	0	0	0	0	0	0	0	0	0	0	0	0	0	0	0	1	1	1
3284434H	38	0	0	1	1	0	1	0	0	0	0	0	0	0	0	0		0	0	0	0	0	0	0	0	0	0	0	0	0	0	0	0	0	0	0	0	1	0	1	1
14262830J	42	0	0	1	0	0	0	0	0	1	0	0	0	0	0	0		0	0	0	0	0	0	0	0	0	0	0	1	0	1	0	0	0	0	0	0	0	0	1	1
2050949G	60	1	1	1	1	0	0	0	0	0	0	0	0	1	0	0		0	0	0	0	0	0	0	0	0	0	0	0	0	0	0	0	0	0	0	0	0	0	1	1
3315666H ou 1-2021-9003875	70	1	1	1	1	0	0	0	0	0	0	0	1	0	0	0		0	0	0	0	0	0	0	0	0	0	0	0	0	0	0	0	0	0	0	0	0	0	1	1
14003204G	65	1	1	1	1	1	0	0	0	0	0	0	0	0	0	0		0	0	0	0	0	0	0	0	0	0	0	1	0	0	1	0	0	0	0	0	0	0	1	1
120219004951 ou 120218004339	58	0	1	1	0	0	0	0	0	0	1	0	0	0	0	0		0	0	0	0	0	0	0	0	0	0	0	0	0	0	0	0	0	0	0	0	0	0	1	1
14224418E ou 120219005330	72	1	1	1	1	0	0	0	0	1	0	0	0	0	0	0		0	0	0	0	0	0	0	0	0	0	0	1	0	0	0	1	0	0	0	0	0	0	1	1
14015488J / 120219003877	64	1	1	1	1	0	0	0	0	0	0	0	1	0	0	0		0	0	0	0	0	0	0	0	0	0	0	0	0	0	0	0	0	0	0	0	0	1	1	1
14180120B ou 120219004831	56	0	1	1	1	0	0	0	0	0	1	0	0	0	0	0		0	0	0	0	0	0	0	0	0	0	0	0	0	0	0	0	0	0	0	0	0	0	1	1
120219008569 ou 1-2021-9004711	66	1	1	1	0	0	1	0	0	0	0	0	0	0	0	0		0	0	0	1	1	0	0	0	0	0	0	1	0	1	0	0	0	0	0	0	0	0	1	1
13954263J	61	1	1	1	0	0	0	0	0	1	0	0	0	0	0	0		0	0	0	0	0	0	0	0	0	0	0	1	0	0	0	0	0	1	0	0	0	0	1	1
2748678E / 120219003879	70	1	1	1	1	0	0	0	0	0	0	0	1	0	0	0		0	0	0	0	0	0	0	0	0	0	0	0	0	0	0	0	0	0	0	0	0	1	1	1
3083658I	70	1	1	1	1	1	0	0	0	0	0	0	0	0	0	0		0	0	0	1	0	1	0	0	0	0	0	0	0	0	0	0	0	0	0	0	0	0	1	1
13510993A	61	1	1	1	1	0	0	0	0	0	0	0	0	1	0	0		0	0	0	0	0	0	0	0	0	0	0	0	0	0	0	0	0	0	0	0	0	0	1	1
13607019H ou 1-2021-9005059	70	1	1	1	1	0	0	1	0	0	0	0	0	0	0	0		0	0	0	0	0	0	0	0	0	0	0	0	0	0	0	0	0	0	0	0	0	0	1	1
14076651J ou 120219005291	55	0	1	1	1	0	0	0	0	1	0	0	0	0	0	0		0	0	0	0	0	0	0	0	0	0	0	1	0	1	0	0	0	0	0	0	0	0	1	1
90648825E / 120219004189	37	0	1	1	0	0	0	0	1	0	0	0	0	0	0	0		0	0	0	0	0	0	0	0	0	0	0	1	0	0	0	0	0	1	0	0	0	1	1	1
13700273E ou 1-2021-9004903	75	1	1	1	1	0	0	0	0	0	1	0	0	0	0	0		0	0	0	0	0	0	0	0	0	0	0	0	0	0	0	0	0	0	0	0	0	0	1	1
13481029A	46	0	1	1	0	0	0	0	1	0	0	0	0	0	0	0		0	0	0	0	0	0	0	0	0	0	0	1	0	1	0	0	0	0	0	0	0	0	1	1
14040767A	57	0	1	1	1	0	0	0	0	1	0	0	0	0	0	0		0	0	0	0	0	0	0	0	0	0	0	0	0	0	0	0	0	0	0	0	0	0	1	1
6190189H	20	0	1	1	1	1	0	0	0	0	0	0	0	0	0	0		0	0	0	0	0	0	0	0	0	0	0	0	0	0	0	0	0	0	0	0	1	0	1	1
14076688E	52	0	1	1	0	0	0	0	0	0	0	0	0	1	0	0		0	0	0	0	0	0	0	0	0	0	0	1	0	0	0	0	0	1	0	0	0	0	1	1
13980456D	66	1	1	1	0	1	0	0	0	0	0	0	0	0	0	0		0	0	0	0	0	0	0	0	0	0	0	1	0	1	0	0	0	0	0	0	0	0	1	1
4019959K / 120219003885	43	0	1	1	0	0	0	0	0	0	0	0	1	0	0	0		0	0	0	0	0	0	0	0	0	0	0	0	0	0	0	0	0	0	0	0	0	1	1	1
13491764D / 120219004451	63	1	1	1	1	0	0	0	1	0	0	0	0	0	0	0		0	0	0	0	0	0	0	0	0	0	0	0	0	0	0	0	0	0	0	0	0	1	1	1
55381269E / 120219004665	56	0	1	1	1	0	0	0	1	0	0	0	0	0	0	0		0	0	0	0	0	0	0	0	0	0	0	0	0	0	0	0	0	0	0	0	0	1	1	1
13970173H / 120219003886	47	0	1	1	1	0	0	0	0	0	0	0	1	0	0	0		0	0	0	0	0	0	0	0	0	0	0	1	0	0	0	1	0	0	0	0	0	1	1	1
14043251D	48	0	1	1	1	0	0	0	0	1	0	0	0	0	0	0		0	0	0	0	0	0	0	0	0	0	0	1	0	1	0	0	0	0	0	0	0	0	1	1
13604836J ou 1-2021-9003854	45	0	0	1	0	0	1	0	0	0	0	0	0	0	0	0		0	0	0	1	1	0	0	0	0	0	0	0	0	0	0	0	0	0	0	0	0	0	1	1
2481024C ou 1-2021-9003855	52	0	0	1	1	0	1	0	0	0	0	0	0	0	0	0		0	0	0	1	1	0	0	0	0	0	0	0	0	0	0	0	0	0	0	0	0	0	1	1
44133789J	71	1	1	1	1	0	0	0	0	0	0	0	0	1	0	0		0	0	0	0	0	0	0	0	0	0	0	1	0	1	0	0	0	0	0	0	0	0	1	1
77103109H / 120219005058	38	0	1	1	0	0	0	0	1	0	0	0	0	0	0	0		0	0	0	0	0	0	0	0	0	0	0	1	0	0	0	1	0	0	0	0	0	1	1	1
33591759F	24	0	0	1	1	0	0	0	1	0	0	0	0	0	0	0		0	0	0	0	0	0	0	0	0	0	0	0	0	0	0	0	0	0	0	0	0	1	1	1
6122929D ou 120219004802	29	0	1	1	0	1	0	0	0	0	0	0	0	0	0	0		0	0	0	0	0	0	0	0	0	0	0	1	0	1	0	0	0	0	0	0	0	0	1	1
3298324K	55	0	1	1	0	0	1	0	0	0	0	0	0	0	0	0		0	0	0	0	0	0	0	0	0	0	0	0	0	0	0	0	0	0	0	0	0	0	1	1
13987565G	64	1	1	1	0	1	0	0	0	0	0	0	0	0	0	0		0	0	0	0	0	0	0	0	0	0	0	1	0	0	1	0	0	0	0	0	0	0	1	1
13439870H ou 1-2021-9003791	46	0	1	1	1	0	0	0	0	0	1	0	0	0	0	0		0	0	0	0	0	0	0	0	0	0	0	0	0	0	0	0	0	0	0	0	0	0	1	1
90647357H ou 1-2021-9003792	47	0	1	1	1	0	0	0	0	0	0	0	0	0	1	0		0	0	0	0	0	0	0	0	0	0	0	0	0	0	0	0	0	0	0	0	0	1	1	1
91402420I	35	0	1	1	1	0	0	0	0	0	1	0	0	0	0	0		0	0	0	1	1	0	0	0	0	0	0	1	0	0	1	0	0	0	0	0	0	0	1	1
2236991A ou 120219005403	65	1	1	1	0	1	0	0	0	0	0	0	0	0	0	0		0	0	0	0	0	0	0	0	0	0	0	1	1	0	1	0	0	0	0	0	0	0	1	1
89028067E 0u 120219004842	67	1	0	1	0	0	0	1	0	0	0	0	0	0	0	0		0	0	0	0	0	0	0	0	0	0	0	1	0	1	0	0	0	0	0	0	0	0	1	1
14185639K ou 120219005055	40	0	1	1	1	0	0	0	1	0	0	0	0	0	0	0		0	0	0	0	0	0	0	0	0	0	0	1	0	0	0	1	0	0	0	0	0	1	1	1
13898442E	53	0	1	1	1	0	0	0	0	0	0	0	0	1	0	0		0	0	0	0	0	0	0	0	0	0	0	1	0	0	0	0	0	1	0	0	0	0	1	1
2722274A ou 1-2021-9003924	60	1	0	1	1	0	1	0	0	0	0	0	0	0	0	0		0	0	0	1	1	0	0	0	0	0	0	0	0	0	0	0	0	0	0	0	1	0	1	1
14118470J	57	0	1	1	0	0	0	0	0	0	0	0	0	1	0	0		0	0	0	0	0	0	0	0	0	0	0	0	0	0	0	0	0	0	0	0	0	0	1	1
2905220C	55	0	1	1	1	0	0	0	0	1	0	0	0	0	0	0		0	0	0	0	0	0	0	0	0	0	0	0	0	0	0	0	0	0	0	0	0	0	1	1
14154196F	53	0	1	1	0	0	0	0	0	0	0	0	0	1	0	0		0	0	0	0	0	0	0	0	0	0	0	1	0	0	1	0	0	0	0	0	0	1	1	1
91642588G	51	0	0	1	1	0	0	0	0	0	1	0	0	0	0	0		0	0	0	0	0	0	0	0	0	0	0	1	0	1	0	0	0	0	0	0	0	0	1	1
2893694B / 120219004751	59	0	1	1	0	0	0	0	1	0	0	0	0	0	0	0		0	0	0	0	0	0	0	0	0	0	0	0	0	0	0	0	0	0	0	0	0	1	1	1
14194353K ou 120219005132	66	1	1	1	1	1	0	0	0	0	0	0	0	0	0	0		0	0	0	0	0	0	0	0	0	0	0	1	0	1	0	0	0	0	0	0	0	0	1	1
13491410B	51	0	1	1	0	0	1	0	0	0	0	0	0	0	0	0		0	0	0	0	0	0	0	0	0	0	0	1	0	0	0	1	0	0	0	0	0	0	1	1
2291160J ou 120219004743	61	1	1	1	1	0	0	1	0	0	0	0	0	0	0	0		0	0	0	1	0	0	0	0	0	1	0	1	0	0	1	0	0	0	0	0	0	0	1	1
3098964K	56	0	1	1	0	1	0	0	0	0	0	0	0	0	0	0		0	0	0	1	0	1	0	0	0	0	0	1	0	1	0	0	0	0	0	0	0	0	1	1
13623988D	39	0	1	1	0	0	0	0	0	0	0	0	0	1	0	0		0	0	0	0	0	0	0	0	0	0	0	1	0	0	0	0	0	1	0	0	0	0	1	1
88252712C	47	0	1	1	1	0	1	0	0	0	0	0	0	0	0	0		0	0	0	0	0	0	0	0	0	0	0	0	0	0	0	0	0	0	0	0	1	0	1	1
120088007865 / 120219005041	48	0	1	1	0	0	0	0	1	0	0	0	0	0	0	0		0	0	0	0	0	0	0	0	0	0	0	1	0	0	0	0	0	1	0	0	0	1	1	1
14090443D ou 120219004764	41	0	1	1	0	0	0	0	1	0	0	0	0	0	0	0		0	0	0	0	0	0	0	0	0	0	0	0	0	0	0	0	0	0	0	0	0	1	1	1
14268036F ou 1-2021-9004828	40	0	1	1	1	0	0	1	0	0	0	0	0	0	0	0		0	0	0	0	0	0	0	0	0	0	0	1	0	1	0	0	0	0	0	0	0	0	1	1
2370433C ou 120219004664	50	0	1	1	1	0	0	0	0	0	1	0	0	0	0	0		0	0	0	1	0	0	1	0	0	0	0	0	0	0	0	0	0	0	0	0	0	0	1	1
55718501I	34	0	1	1	0	0	0	0	1	0	0	0	0	0	0	0		0	0	0	0	0	0	0	0	0	0	0	1	0	0	0	0	0	1	0	0	0	0	1	1
6118250H	28	0	1	1	0	1	0	0	0	0	0	0	0	0	0	0		0	0	0	1	1	0	0	0	0	0	0	1	0	1	0	0	0	0	0	0	0	0	1	1
3070740D ou 120219005068	47	0	1	1	1	0	0	0	1	0	0	0	0	0	0	0		0	0	0	0	0	0	0	0	0	0	0	1	0	0	0	0	0	1	0	0	0	0	1	1
14112099H	42	0	1	1	1	0	0	0	0	0	0	0	0	1	0	0		0	0	0	0	0	0	0	0	0	0	0	1	0	0	0	0	0	1	0	0	0	0	1	1
13633694K	52	0	1	1	1	0	1	0	0	0	0	0	0	0	0	0		0	0	0	0	0	0	0	0	0	0	0	1	0	1	1	0	0	0	0	0	0	0	1	1
2956425J	60	1	1	1	0	0	0	0	0	0	0	0	0	1	0	0		0	0	0	0	0	0	0	0	0	0	0	0	0	0	0	0	0	0	0	0	0	0	1	1
13944130J ou 120219004949	59	0	1	1	1	0	0	0	0	0	0	0	0	0	1	0		0	0	0	0	0	0	0	0	0	0	0	0	0	0	0	0	0	0	0	0	0	0	1	1
15098831K	56	0	1	1	0	0	0	0	1	0	0	0	0	0	0	0		0	0	0	0	0	0	0	0	0	0	0	1	0	0	0	0	0	1	0	0	0	1	1	1
13981651G	67	1	1	1	1	1	0	0	0	0	0	0	0	0	0	0		0	0	0	1	1	0	0	0	0	0	0	1	0	1	0	0	0	0	0	0	0	0	1	1
13738996I	51	0	1	1	0	1	0	0	0	0	0	0	0	0	0	0		0	0	0	1	0	0	1	0	0	0	0	1	0	0	1	0	0	0	0	0	0	0	1	1
13725663J	56	0	1	1	1	0	0	0	1	0	0	0	0	0	0	0		0	0	0	0	0	0	0	0	0	0	0	0	0	0	0	0	0	0	0	0	0	1	1	1
14086410C	53	0	1	1	0	1	0	0	0	0	0	0	0	0	0	0		0	0	0	0	0	0	0	0	0	0	0	1	1	1	0	0	0	0	0	0	0	0	1	1
13541825A ou 120219004763	59	0	0	1	0	0	0	0	1	0	0	0	0	0	0	0		0	0	0	0	0	0	0	0	0	0	0	0	0	0	0	0	0	0	0	0	0	1	1	1
2129457C ou 1-2021-9003978	62	1	0	1	1	0	1	0	0	0	0	0	0	0	0	0		0	0	0	1	1	0	0	0	0	0	0	0	0	0	0	0	0	0	0	0	0	0	1	1
13719561B ou 120219004696	51	0	1	1	0	0	0	0	1	0	0	0	0	0	0	0		0	0	0	0	0	0	0	0	0	0	0	1	0	1	0	0	0	0	0	0	0	1	1	1
14203402I / 120219003893	49	0	1	1	1	0	0	0	0	0	0	0	1	0	0	0		0	0	0	0	0	0	0	0	0	0	0	0	0	0	0	0	0	0	0	0	0	1	1	1
13852887D	43	0	1	1	0	0	0	0	0	0	0	0	0	0	1	0		0	0	0	0	0	0	0	0	0	0	0	0	0	0	0	0	0	0	0	0	0	1	1	1
55723866D	41	0	1	1	0	0	0	0	1	0	0	0	0	0	0	0		0	0	0	0	0	0	0	0	0	0	0	0	0	0	0	0	0	0	0	0	0	1	1	1
13603237E ou 1-2021-9005089	60	1	0	1	1	0	0	1	0	0	0	0	0	0	0	0		0	0	0	0	0	0	0	0	0	0	0	1	0	0	1	0	0	0	0	0	0	0	1	1
3078084I	65	1	0	1	1	0	0	0	0	0	1	0	0	0	0	0		0	0	0	0	0	0	0	0	0	0	0	0	0	0	0	0	0	0	0	0	0	0	1	1
2697113H	57	0	1	1	0	0	0	0	1	0	0	0	0	0	0	0		0	0	0	0	0	0	0	0	0	0	0	0	0	0	0	0	0	0	0	0	0	1	1	1
55535547H / 120219004704	36	0	1	1	1	0	0	0	1	0	0	0	0	0	0	0		0	0	0	0	0	0	0	0	0	0	0	0	0	0	0	0	0	0	0	0	0	1	1	1
13798843F ou 12219003802	40	0	1	1	1	0	0	0	1	0	0	0	0	0	0	0		0	0	0	0	0	0	0	0	0	0	0	0	0	0	0	0	0	0	0	0	0	1	1	1
14010887I ou 1-2021-9003985	34	0	1	1	0	0	1	0	0	0	0	0	0	0	0	0		0	0	0	1	0	0	0	0	0	1	0	1	0	1	0	0	0	0	0	0	0	0	1	1
2826648G ou 1-2021-9003986	64	1	0	1	1	0	0	1	0	0	0	0	0	0	0	0		0	0	0	1	0	0	0	0	0	1	0	0	0	0	0	0	0	0	0	0	0	0	1	1
2396444A ou 120219004858	71	1	1	1	1	0	0	1	0	0	0	0	0	0	0	0		0	0	0	1	1	0	0	0	0	0	0	0	0	0	0	0	0	0	0	0	0	0	1	1
13755284A	49	0	1	1	1	1	0	0	0	0	0	0	0	0	0	0		0	0	0	0	0	0	0	0	0	0	0	1	0	1	1	0	0	0	0	0	0	0	1	1
13770225I ou 120219004364	36	0	1	1	0	0	0	0	1	0	0	0	0	0	0	0		0	0	0	0	0	0	0	0	0	0	0	0	0	0	0	0	0	0	0	0	0	1	1	1
3187951J ou 120219003920	57	0	0	1	1	0	0	1	0	0	0	0	0	0	0	0		0	0	0	1	0	0	0	0	0	1	0	0	0	0	0	0	0	0	0	0	0	0	1	1
13968844I ou 120219003927	45	0	0	1	1	0	0	1	0	0	0	0	0	0	0	0		0	0	0	1	1	0	0	0	0	0	0	1	0	1	0	0	0	0	0	0	0	0	1	1
13790023G	41	0	1	1	1	0	0	0	0	0	0	0	0	0	1	0		0	0	0	0	0	0	0	0	0	0	0	0	0	0	0	0	0	0	0	0	0	0	1	1
4059425I	67	1	0	1	1	0	0	1	0	0	0	0	0	0	0	0		0	0	0	0	0	0	0	0	0	0	0	1	0	1	0	0	0	0	0	0	0	0	1	1
3343370D	68	1	1	1	0	1	0	0	0	0	0	0	0	0	0	0		0	0	0	0	0	0	0	0	0	0	0	1	0	1	1	0	0	0	0	0	0	0	1	0
2556172E	37	0	1	1	0	0	0	0	1	0	0	0	0	0	0	0		0	0	0	0	0	0	0	0	0	0	0	0	0	0	0	0	0	0	0	0	0	1	1	1
14173890J	29	0	1	1	0	0	0	0	1	0	0	0	0	0	0	0		0	0	0	0	0	0	0	0	0	0	0	1	0	0	0	0	0	1	0	0	0	1	1	1
2555974I ou 1-2021-9004839	71	1	1	1	0	1	0	0	0	0	0	0	0	0	0	0		0	0	0	1	1	0	0	0	0	0	0	1	0	1	0	0	0	0	0	0	0	0	1	1
4051495F	63	1	1	1	0	1	0	0	0	0	0	0	0	0	0	0		0	0	0	1	1	0	0	0	0	0	0	1	0	1	0	0	0	0	0	0	0	0	1	1
14032213C ou 120219004166	49	0	1	1	1	0	0	0	1	0	0	0	0	0	0	0		0	0	0	0	0	0	0	0	0	0	0	1	0	0	0	0	0	1	0	0	0	1	1	1
3162115J	72	1	1	1	1	1	0	0	0	0	0	0	0	0	0	0		0	0	0	1	0	1	0	0	0	0	0	1	0	0	1	0	0	0	0	0	0	0	1	1
13666469A ou 120219003859	38	0	0	1	1	0	1	0	0	0	0	0	0	0	0	0		0	0	0	1	1	0	0	0	0	0	0	0	0	0	0	0	0	0	0	0	0	0	1	1
13716574K ou 120219004801	46	0	0	1	1	0	0	1	0	0	0	0	0	0	0	0		0	0	0	0	0	0	0	0	0	0	0	1	0	1	1	0	0	0	0	0	0	0	1	1
14032753D ou 1-2021-9003938	42	0	0	1	1	0	1	0	0	0	0	0	0	0	0	0		0	0	0	1	1	0	0	0	0	0	0	0	0	0	0	0	0	0	0	0	1	0	1	1
13967131D ou 120219003966	46	0	1	1	1	0	1	0	0	0	0	0	0	0	0	0		0	0	0	1	1	0	0	0	0	0	0	0	0	0	0	0	0	0	0	0	0	0	1	1
13457545K	61	1	1	1	1	0	0	0	0	0	0	1	0	0	0	0		0	0	0	1	0	0	0	1	0	0	0	0	0	0	0	0	0	0	0	0	0	0	1	0
13487167A	59	0	1	1	0	1	0	0	0	0	0	0	0	0	0	0		0	0	0	1	0	0	1	0	0	0	0	1	0	0	1	0	0	0	0	0	0	0	1	1
14142202E	47	0	0	1	1	0	0	0	1	0	0	0	0	0	0	1	5	0	0	0	0	0	0	0	0	0	0	0	1	0	0	0	0	0	1	0	0	0	1	0	0
14253146H	47	0	1	1	0	1	0	0	0	0	0	0	0	0	0	1	7.5	1	0	0	1	0	0	0	1	0	0	0	1	0	1	0	0	0	0	0	0	0	1	0	0
5126056K	49	0	1	1	1	1	0	0	0	0	0	0	0	0	0	1	10	1	0	0	0	0	0	0	0	0	0	0	1	1	0	0	0	0	0	0	0	0	0	0	0
14267947D / 120219003803	38	0	1	1	0	0	0	0	0	0	0	0	1	0	0	1	15	1	1	0	0	0	0	0	0	0	0	0	1	0	1	0	1	0	0	0	0	0	0	0	0
13888042E ou 120219003988	36	0	1	1	0	0	0	0	1	0	0	0	0	0	0	1	10	1	0	0	1	0	0	0	0	1	0	0	1	0	0	0	1	0	0	0	0	0	1	0	0
15074490I ou 1-2021-9004219	69	1	0	1	1	1	0	0	0	0	0	0	0	0	0	1	5	0	0	0	0	0	0	0	0	0	0	0	1	0	1	0	0	0	0	0	0	0	0	0	0
3011553D ou 120219004223	79	1	1	1	1	1	0	0	0	0	0	0	0	0	0	1	60	1	1	1	1	0	0	1	0	0	0	0	1	0	1	0	0	0	0	0	0	0	0	0	0
33583557A OU 120219003902	52	0	0	1	1	0	0	1	0	0	0	0	0	0	0	1	15	1	1	0	1	1	0	0	0	0	0	0	1	0	0	1	0	0	0	0	0	0	0	0	0
13648384f ou 120219004969	37	0	1	1	0	0	0	0	0	0	0	0	0	0	1	1	5	0	0	0	0	0	0	0	0	0	0	0	0	0	0	0	0	0	0	0	0	0	0	0	0
3363761K	65	1	1	1	0	1	0	0	0	0	0	0	0	0	0	1	7.5	1	0	0	1	0	0	1	0	0	0	0	1	0	0	1	0	0	0	0	0	0	0	0	0
2702790B	40	0	1	1	1	0	0	1	0	0	0	0	0	0	0	1	5	0	0	0	1	0	0	0	0	0	0	1	1	0	0	1	0	0	0	0	0	0	0	0	0
14116380J	22	0	1	1	0	0	0	0	1	0	0	0	0	0	0	1	20	1	1	0	0	0	0	0	0	0	0	0	1	0	0	0	0	0	1	0	1	0	1	0	0
3196260B	59	0	1	1	1	1	0	0	0	0	0	0	0	0	0	1	15	1	1	0	1	1	0	0	0	0	0	0	0	0	0	0	0	0	0	0	0	1	0	0	0
13748913H ou 1-2021-9004777	63	1	1	1	1	1	0	0	0	0	0	0	0	0	0	1	10	1	0	0	1	1	0	0	0	0	0	0	1	0	1	0	0	0	0	0	0	0	0	0	0
55789951H	32	0	0	1	1	0	0	0	1	0	0	0	0	0	0	1	7.5	1	0	0	0	0	0	0	0	0	0	0	1	0	0	0	1	0	0	0	0	0	1	0	0
13727905D / 120219003992	40	0	1	1	0	0	0	0	1	0	0	0	0	0	0	1	2.5	0	0	0	1	0	0	0	0	1	0	0	1	0	0	0	1	0	0	0	0	0	1	0	0
14040298K	47	0	1	1	0	0	0	0	0	1	0	0	0	0	0	1	7.5	1	0	0	0	0	0	0	0	0	0	0	1	0	0	1	0	0	1	0	0	0	0	0	0
3165229F ou 120219005072	56	0	0	1	1	1	0	0	0	0	0	0	0	0	0	1	15	1	1	0	1	0	1	0	0	0	0	0	1	0	0	0	1	0	0	0	0	0	0	0	0
14159008J	48	0	1	1	1	0	0	1	0	0	0	0	0	0	0	1	5	0	0	0	0	0	0	0	0	0	0	0	1	0	0	1	0	0	0	0	0	0	0	0	0
3299772J / 120219004172	63	1	1	1	0	0	0	0	1	0	0	0	0	0	0	1	7.5	1	0	0	0	0	0	0	0	0	0	0	1	0	0	0	1	0	0	0	0	0	0	0	0
77100455K	43	0	1	1	0	0	0	0	1	0	0	0	0	0	0	1	20	1	1	0	0	0	0	0	0	0	0	0	1	0	0	0	0	0	1	0	0	0	1	0	0
13822506D ou 120219005051	44	0	1	1	0	0	0	0	1	0	0	0	0	0	0	1	10	1	0	0	0	0	0	0	0	0	0	0	1	0	0	0	0	0	1	0	0	0	1	0	0
3280142F ou 120219005131	54	0	0	1	0	1	0	0	0	0	0	0	0	0	0	1	5	0	0	0	0	0	0	0	0	0	0	0	1	1	0	1	0	0	0	0	0	0	0	0	0
13543199E	73	1	1	1	1	1	0	0	0	0	0	0	0	0	0	1	10	1	0	0	1	0	0	1	0	0	0	0	1	0	1	0	0	0	0	0	0	0	0	0	0
13783905J ou 1-2021-9003756	51	0	1	1	0	0	0	0	0	0	0	0	0	0	1	1	10	1	0	0	0	0	0	0	0	0	0	0	1	0	0	0	1	0	0	0	0	0	0	0	0
120219004243 e 13847590A	59	0	1	1	1	1	0	0	0	0	0	0	0	0	0	1	5	0	0	0	1	0	1	0	0	0	0	0	1	0	1	0	0	0	0	0	0	0	0	0	0
13995544G	60	1	1	1	0	1	0	0	0	0	0	0	0	0	0	1	5	0	0	0	0	0	0	0	0	0	0	0	1	0	0	1	0	0	0	0	0	1	0	0	0
13893290C ou 1-2021-9004974	50	0	1	1	1	1	0	0	0	0	0	0	0	0	0	1	10	1	0	0	1	0	1	0	0	0	0	0	1	0	0	1	0	0	0	0	0	0	0	0	0
2557375K	63	1	1	1	1	0	0	0	0	0	0	0	0	0	1	1	5	0	0	0	0	0	0	0	0	0	0	0	1	0	0	0	0	0	1	0	1	0	0	0	0
13577105I ou 120219004231	41	0	1	1	0	1	0	0	0	0	0	0	0	0	0	1	5	0	0	0	0	0	0	0	0	0	0	0	1	0	1	1	0	0	0	0	0	0	0	0	0
13743619F ou 120219003995	39	0	1	1	0	0	0	0	1	0	0	0	0	0	0	1	6.3	0	0	0	1	0	0	0	0	1	0	0	1	0	0	0	0	0	0	0	1	0	0	0	0
14189707I	62	1	1	1	1	0	0	0	1	0	0	0	0	0	0	1	15	1	1	0	0	0	0	0	0	0	0	0	1	0	0	1	0	0	0	0	0	1	1	0	0
3336005A	62	1	1	1	0	1	0	0	0	0	0	0	0	0	0	1	7.5	1	0	0	1	0	1	0	0	0	0	0	0	0	0	0	0	0	0	0	0	0	0	0	0
13972049E ou 120219004176	73	1	1	1	0	0	0	0	1	0	0	0	0	0	0	1	5	0	0	0	0	0	0	0	0	0	0	0	1	0	0	0	1	0	0	0	0	0	1	0	0
2061909H ou 1-2021-9004797	44	0	1	1	0	1	0	0	0	0	0	0	0	0	0	1	2.5	0	0	0	1	1	0	0	0	0	0	0	1	0	1	0	0	0	0	0	0	0	0	0	0
14065443H	40	0	1	1	1	1	0	0	0	0	0	0	0	0	0	1	10	1	0	0	1	0	1	0	0	0	0	0	1	0	1	0	0	0	0	0	0	0	0	0	0
14248958G ou 120219004857	36	0	1	1	0	0	0	0	1	0	0	0	0	0	0	1	5	0	0	0	0	0	0	0	0	0	0	0	1	0	0	0	0	0	1	0	0	0	1	0	0
2910182F ou 120219004277	73	1	1	1	1	1	0	0	0	0	0	0	0	0	0	1	5	0	0	0	1	1	0	0	0	0	0	0	1	0	1	0	0	0	0	0	0	0	0	0	0
91056921J	55	0	1	1	0	0	0	0	0	1	0	0	0	0	0	1	5	0	0	0	0	0	0	0	0	0	0	0	1	0	0	0	0	0	1	0	0	0	0	0	0
2973054J ou 120219003936	55	0	0	1	1	0	1	0	0	0	0	0	0	0	0	1	5	0	0	0	1	0	0	0	0	0	1	0	1	0	0	1	0	0	0	0	0	0	0	0	0
14182019A	50	0	1	1	0	1	0	0	0	0	0	0	0	0	0	1	10	1	0	0	1	0	1	0	0	0	0	0	1	0	0	1	0	0	0	0	0	0	0	0	0
44206750B ou 1-2021-9004910	46	0	0	1	1	0	0	0	0	0	1	0	0	0	0	1	5	0	0	0	0	0	0	0	0	0	0	0	1	0	1	0	0	0	0	0	0	0	0	0	0
14213620B	45	0	1	1	0	0	0	0	0	1	0	0	0	0	0	1	5	0	0	0	1	0	0	0	1	0	0	0	1	0	0	0	0	0	1	0	0	0	0	0	0
91222716G	43	0	1	1	0	1	0	0	0	0	0	0	0	0	0	1	5	0	0	0	1	0	0	1	0	0	0	0	1	0	1	0	0	0	0	0	0	0	0	0	0
14205046J	52	0	1	1	1	1	0	0	0	0	0	0	0	0	0	1	7.5	1	0	0	1	0	1	0	0	0	0	0	1	0	0	1	0	0	0	0	0	0	0	0	0
4015244A	63	1	1	1	0	1	0	0	0	0	0	0	0	0	0	1	5	0	0	0	1	0	1	0	0	0	0	0	0	0	0	0	0	0	0	0	0	0	0	0	0
14234401I / 120219003811	41	0	1	1	1	0	0	0	0	0	0	0	1	0	0	1	30	1	1	1	0	0	0	0	0	0	0	0	1	0	0	0	0	0	1	0	0	0	1	0	0
2036038G	55	0	1	1	0	1	0	0	0	0	0	0	0	0	0	1	10	1	0	0	1	0	0	1	0	0	0	0	1	0	1	0	0	0	0	0	0	0	0	0	0
4032195C	82	1	1	1	0	1	0	0	0	0	0	0	0	0	0	1	2.5	0	0	0	1	0	1	0	0	0	0	0	0	0	0	0	0	0	0	0	0	0	0	0	0
14180731G	60	1	1	1	1	1	0	0	0	0	0	0	0	0	0	1	5	0	0	0	1	0	0	1	0	0	0	0	0	0	0	0	0	0	0	0	0	0	0	0	0
2448848E	55	0	1	1	0	1	0	0	0	0	0	0	0	0	0	1	5	0	0	0	0	0	0	0	0	0	0	0	1	0	1	1	0	0	0	0	0	0	1	0	0
3162500B	59	0	1	1	0	1	0	0	0	0	0	0	0	0	0	1	10	1	0	0	1	0	0	1	0	0	0	0	0	0	0	0	0	0	0	0	0	0	0	0	0
14000906C	62	1	1	1	0	0	0	0	0	0	0	0	0	1	0	1	20	1	1	0	0	0	0	0	0	0	0	0	0	0	0	0	0	0	0	0	0	0	0	0	0
13596515E ou 120219005321	74	1	1	1	1	1	0	0	0	0	0	0	0	0	0	1	5	0	0	0	1	1	0	0	0	0	0	0	1	0	1	0	0	0	0	0	0	0	0	0	0
13953980F / 120219004984	36	0	1	1	1	0	0	0	1	0	0	0	0	0	0	1	7.5	1	0	0	0	0	0	0	0	0	0	0	1	0	0	0	0	0	1	0	0	0	0	0	0
3228338B ou 120219004200	40	0	1	1	0	0	0	0	1	0	0	0	0	0	0	1	5	0	0	0	0	0	0	0	0	0	0	0	1	0	0	0	1	0	0	0	0	0	0	0	0
13680490H	62	1	1	1	1	1	0	0	0	0	0	0	0	0	0	1	15	1	1	0	1	0	0	1	0	0	0	0	0	0	0	0	0	0	0	0	0	1	0	0	0
14258105G / 120219004206	45	0	1	1	0	0	0	0	1	0	0	0	0	0	0	1	15	1	1	0	0	0	0	0	0	0	0	0	1	0	0	0	1	0	0	0	0	0	1	0	0
91355040C ou 120219005283	59	0	1	1	1	0	0	0	0	1	0	0	0	0	0	1	5	0	0	0	0	0	0	0	0	0	0	0	1	0	0	0	0	0	1	0	0	0	0	0	0
13733879H ou 1-2021-9005018	64	1	0	1	1	0	0	1	0	0	0	0	0	0	0	1	5	0	0	0	0	0	0	0	0	0	0	0	1	0	0	0	0	0	0	1	0	0	0	0	0
13565999F / 120219004722	48	0	1	1	1	0	0	0	1	0	0	0	0	0	0	1	2.5	0	0	0	0	0	0	0	0	0	0	0	1	0	1	0	0	0	0	0	0	0	1	0	0
14212148B ou 120219003999	34	0	1	1	1	0	0	0	1	0	0	0	0	0	0	1	2.5	0	0	0	1	0	0	0	0	1	0	0	1	0	0	0	0	0	1	0	0	0	1	0	0
2844082A	71	1	0	1	0	1	0	0	0	0	0	0	0	0	0	1	5	0	0	0	0	0	0	0	0	0	0	0	1	0	1	0	0	0	0	0	0	0	0	0	0
13825513K / 120219003815	61	1	1	1	0	0	0	0	0	0	0	0	1	0	0	1	5	0	0	0	0	0	0	0	0	0	0	0	1	0	1	0	0	0	0	0	0	0	1	0	0
13797501D	46	0	1	1	0	0	0	0	1	0	0	0	0	0	0	1	15	1	1	0	0	0	0	0	0	0	0	0	1	0	0	0	0	0	1	0	1	0	1	0	0
2639387A ou 120219004301	59	0	0	1	0	1	0	0	0	0	0	0	0	0	0	1	10	1	0	0	1	0	0	0	1	0	0	0	1	0	1	0	0	0	0	0	0	0	0	0	0
13786817E / 120219004001	29	0	1	1	1	0	0	0	1	0	0	0	0	0	0	1	20	1	1	0	1	0	0	0	0	1	0	0	1	0	0	0	0	0	1	0	0	0	0	0	0
13866723D / 120219005053	64	1	1	1	1	0	0	1	0	0	0	0	0	0	0	1	5	0	0	0	0	0	0	0	0	0	0	0	1	0	0	1	0	0	0	0	0	0	0	0	0
2801528J	79	1	1	1	0	1	0	0	0	0	0	0	0	0	0	1	5	0	0	0	0	0	0	0	0	0	0	0	1	1	0	1	0	0	0	0	0	0	0	0	0
3063564D	63	1	1	1	1	1	0	0	0	0	0	0	0	0	0	1	5	0	0	0	1	0	0	1	0	0	0	0	0	0	0	0	0	0	0	0	0	0	0	0	0
55543676K	68	1	1	1	1	1	0	0	0	0	0	0	0	0	0	1	5	0	0	0	1	1	0	0	0	0	0	0	1	0	1	0	0	0	0	0	0	0	0	0	0
14233930H / 120219005028	47	0	1	1	0	0	0	0	1	0	0	0	0	0	0	1	2.5	0	0	0	0	0	0	0	0	0	0	0	1	0	0	0	1	0	0	0	0	0	1	0	0
13862819F / 120219005107	46	0	1	1	1	0	0	0	1	0	0	0	0	0	0	1	5	0	0	0	0	0	0	0	0	0	0	0	1	0	0	0	1	0	0	0	0	0	1	0	0
14149360E	58	0	1	1	0	1	0	0	0	0	0	0	0	0	0	1	30	1	1	1	0	0	0	0	0	0	0	0	1	1	0	0	0	0	0	0	0	0	0	0	0
44201960E	73	1	0	1	1	1	0	0	0	0	0	0	0	0	0	1	5	0	0	0	1	1	0	0	0	0	0	0	0	0	0	0	0	0	0	0	0	1	0	0	0
3241034H ou 120219004922	60	1	1	1	0	0	0	0	0	0	1	0	0	0	0	1	2.5	0	0	0	0	0	0	0	0	0	0	0	1	0	0	0	1	0	0	0	0	0	0	0	0
13497959H ou 120219005069	45	0	1	1	1	0	0	0	1	0	0	0	0	0	0	1	5	0	0	0	0	0	0	0	0	0	0	0	1	0	0	0	1	0	0	0	0	0	0	0	0
14235930I	46	0	0	1	0	0	0	0	1	0	0	0	0	0	0	1	5	0	0	0	0	0	0	0	0	0	0	0	1	0	0	0	1	0	0	0	0	0	1	0	0
13668974F ou 120219004954	55	0	1	1	0	0	0	0	1	0	0	0	0	0	0	1	2.5	0	0	0	0	0	0	0	0	0	0	0	1	0	0	0	0	0	1	0	0	0	1	0	0
2262290J	69	1	1	1	1	1	0	0	0	0	0	0	0	0	0	1	5	0	0	0	1	0	1	0	0	0	0	0	0	0	0	0	0	0	0	0	0	0	0	0	0
14017765H	76	1	1	1	0	1	0	0	0	0	0	0	0	0	0	1	5	0	0	0	1	0	1	0	0	0	0	0	0	0	0	0	0	0	0	0	0	0	0	0	0
14047800I	26	0	0	1	0	0	0	0	1	0	0	0	0	0	0	1	5	0	0	0	0	0	0	0	0	0	0	0	0	0	0	0	0	0	0	0	0	0	1	0	0
14256867B	31	0	0	1	0	0	0	0	1	0	0	0	0	0	0	1	5	0	0	0	0	0	0	0	0	0	0	0	1	0	0	0	1	0	0	0	0	0	1	0	0
13784525D / 120219005035	33	0	1	1	0	0	0	0	1	0	0	0	0	0	0	1	5	0	0	0	0	0	0	0	0	0	0	0	1	0	0	0	0	0	1	0	1	0	0	0	0
13988359I ou 120219003013	35	0	1	1	1	0	1	0	0	0	0	0	0	0	0	1	2.5	0	0	0	1	0	0	0	0	0	1	0	0	0	0	0	0	0	0	0	0	1	0	0	0
14257079B / 120219004995	26	0	1	1	0	0	0	0	1	0	0	0	0	0	0	1	15	1	1	0	0	0	0	0	0	0	0	0	1	0	0	0	0	0	1	0	0	0	1	0	0
13460962J	39	0	1	1	0	0	0	0	1	0	0	0	0	0	0	1	2.5	0	0	0	0	0	0	0	0	0	0	0	1	0	0	0	0	0	1	0	0	0	1	0	0
2428392F	59	0	1	1	1	1	0	0	0	0	0	0	0	0	0	1	5	0	0	0	0	0	0	0	0	0	0	0	0	0	0	0	0	0	0	0	0	1	0	0	0
14239707J	59	0	1	1	1	0	0	0	0	1	0	0	0	0	0	1	10	1	0	0	0	0	0	0	0	0	0	0	1	0	0	0	0	0	1	0	0	0	0	0	0
13913754J	62	1	1	1	0	1	0	0	0	0	0	0	0	0	0	1	10	1	0	0	1	0	1	0	0	0	0	0	1	0	1	0	0	0	0	0	0	0	0	0	0
13722058C ou 120219004652	39	0	1	1	0	0	0	0	1	0	0	0	0	0	0	1	2.5	0	0	0	1	0	0	0	0	1	0	0	1	0	0	0	0	0	1	0	0	0	0	0	0
13666619H	62	1	0	1	1	1	0	0	0	0	0	0	0	0	0	1	2.5	0	0	0	1	0	0	0	1	0	0	0	1	0	0	0	1	0	0	0	0	0	0	0	0
14041591A	61	1	0	1	1	1	0	0	0	0	0	0	0	0	0	1	5	0	0	0	1	0	1	0	0	0	0	0	1	0	0	1	0	0	0	0	0	0	0	0	0
3211596H	77	1	1	1	1	1	0	0	0	0	0	0	0	0	0	1	5	0	0	0	1	0	1	0	0	0	0	0	0	0	0	0	0	0	0	0	0	1	0	0	0
14253499K	52	0	1	1	1	0	0	0	0	1	0	0	0	0	0	1	10	1	0	0	0	0	0	0	0	0	0	0	1	0	0	0	0	1	0	0	0	0	0	0	0
2836033K ou 1-2021-9004992	64	1	1	1	1	1	0	0	0	0	0	0	0	0	0	1	5	0	0	0	0	0	0	0	0	0	0	0	1	0	1	0	0	0	0	0	0	0	0	0	0
4083983G	79	1	1	1	0	1	0	0	0	0	0	0	0	0	0	1	7.5	1	0	0	1	0	1	0	0	0	0	0	1	0	0	1	0	0	0	0	0	0	0	0	0
14015971K ou 120219005160	46	0	1	1	1	1	0	0	0	0	0	0	0	0	0	1	5	0	0	0	1	0	0	1	0	0	0	0	0	0	0	0	0	0	0	0	0	0	0	0	0
91594036K	65	1	1	1	0	0	0	0	1	0	0	0	0	0	0	1	2.5	0	0	0	0	0	0	0	0	0	0	0	1	0	0	0	0	0	1	0	0	0	0	0	0
13705609A	59	0	1	1	0	1	0	0	0	0	0	0	0	0	0	1	15	1	1	0	1	0	0	1	0	0	0	0	1	0	0	1	0	0	0	0	0	0	1	0	0
13773596D	67	1	1	1	1	1	0	0	0	0	0	0	0	0	0	1	5	0	0	0	0	0	0	0	0	0	0	0	1	0	1	1	0	0	0	0	0	0	1	0	0
14027514D	63	1	1	1	0	1	0	0	0	0	0	0	0	0	0	1	10	1	0	0	0	0	0	0	0	0	0	0	1	0	0	1	0	0	0	0	0	1	0	0	0
13938108H ou 120219004271	53	0	1	1	0	0	0	0	1	0	0	0	0	0	0	1	10	1	0	0	0	0	0	0	0	0	0	0	1	0	0	0	0	0	1	0	0	0	0	0	0
14255538E	27	0	1	1	0	0	0	0	1	0	0	0	0	0	0	1	5	0	0	0	0	0	0	0	0	0	0	0	1	0	1	0	0	0	0	0	0	0	1	0	0
3291164I 120219004007	59	0	1	1	0	0	0	0	1	0	0	0	0	0	0	1	2.5	0	0	0	1	0	0	0	0	1	0	0	1	0	0	1	0	0	0	0	0	0	1	0	0
2145673A	53	0	1	1	1	1	0	0	0	0	0	0	0	0	0	1	10	1	0	0	1	0	1	0	0	0	0	0	1	0	1	0	0	0	0	0	0	0	1	0	0
13629789C	50	0	1	1	0	0	0	0	1	0	0	0	0	0	0	1	5	0	0	0	0	0	0	0	0	0	0	0	1	0	0	0	1	0	0	0	0	0	1	0	0
3219905B 120219004008	47	0	1	1	1	0	0	0	1	0	0	0	0	0	0	1	2.5	0	0	0	1	0	0	0	0	1	0	0	1	0	0	0	0	0	1	0	0	0	0	0	0
15141932I ou 120219005101	52	0	1	1	1	0	0	0	1	0	0	0	0	0	0	1	1.3	0	0	0	0	0	0	0	0	0	0	0	1	0	0	0	1	0	0	0	0	0	1	0	0
2932195K	33	0	1	1	0	0	0	0	0	0	1	0	0	0	0	1	15	1	1	0	1	0	0	0	1	0	0	0	0	0	0	0	0	0	0	0	0	0	0	0	0
3145356H	53	0	1	1	0	0	0	0	1	0	0	0	0	0	0	1	5	0	0	0	0	0	0	0	0	0	0	0	1	0	1	0	0	0	0	0	0	0	0	0	0
14001336B / 120219004010	46	0	1	1	1	0	0	0	1	0	0	0	0	0	0	1	1	0	0	0	1	0	0	0	0	1	0	0	1	0	0	0	1	0	0	0	0	0	1	0	0
3051707E	65	1	1	1	1	1	0	0	0	0	0	0	0	0	0	1	2.5	0	0	0	1	1	0	0	0	0	0	0	1	0	0	1	0	0	0	0	0	0	0	0	0
90515086C	54	0	1	1	0	1	0	0	0	0	0	0	0	0	0	1	5	0	0	0	1	0	1	0	0	0	0	0	1	0	0	1	0	0	0	0	0	0	0	0	0
2112541E ou 1-2021-9005385	57	0	0	1	1	1	0	0	0	0	0	0	0	0	0	1	5	0	0	0	1	1	0	0	0	0	0	0	1	0	1	0	0	0	0	0	0	0	0	0	0
3309618G 120210004012	41	0	1	1	1	0	0	0	1	0	0	0	0	0	0	1	5	0	0	0	1	0	0	0	0	1	0	0	1	0	0	0	1	0	0	0	0	0	1	0	0
55759639C	51	0	1	1	0	0	0	0	0	0	0	1	0	0	0	1	7.5	1	0	0	0	0	0	0	0	0	0	0	0	0	0	0	0	0	0	0	0	0	0	0	0
3230716F	65	1	1	1	1	0	0	0	0	0	0	1	0	0	0	1	30	1	1	1	1	0	0	0	1	0	0	0	1	0	1	0	0	0	0	0	0	0	0	0	0
14190952H	54	0	1	1	0	0	0	0	0	0	0	1	0	0	0	1	10	1	0	0	0	0	0	0	0	0	0	0	1	0	0	0	1	0	0	0	0	0	0	0	0
3285056K	55	0	0	1	0	0	1	0	0	0	0	0	0	0	0	1	5	0	0	0	0	0	0	0	0	0	0	0	1	0	1	0	0	0	0	0	0	0	0	0	0
2954739A	64	1	1	1	1	1	0	0	0	0	0	0	0	0	0	1	5	0	0	0	1	0	1	0	0	0	0	0	1	0	0	0	0	0	0	1	0	0	1	0	0
2609592B	75	1	0	1	1	0	1	0	0	0	0	0	0	0	0	1	5	0	0	0	1	1	0	0	0	0	0	0	1	0	0	1	0	0	0	0	0	0	0	0	0
14167885E	63	1	1	1	1	1	0	0	0	0	0	0	0	0	0	1	2.5	0	0	0	1	1	0	0	0	0	0	0	1	0	0	1	0	0	0	0	0	0	0	0	0
3144334J OU 120219004884	45	0	1	1	1	1	0	0	0	0	0	0	0	0	0	1	5	0	0	0	0	0	0	0	0	0	0	0	1	0	1	1	0	0	0	0	0	0	0	0	0
13838542D ou 120219003793	33	0	0	1	0	0	0	0	1	0	0	0	0	0	0	1	5	0	0	0	0	0	0	0	0	0	0	0	1	0	0	0	0	0	1	0	0	0	1	0	0
6060161C ou 1348133B	36	0	0	1	1	1	0	0	0	0	0	0	0	0	0	1	2.5	0	0	0	1	0	0	1	0	0	0	0	1	0	0	1	0	0	0	0	0	0	0	0	0
14123904D	24	0	1	1	1	1	0	0	0	0	0	0	0	0	0	1	5	0	0	0	0	0	0	0	0	0	0	0	1	0	1	0	0	0	0	0	0	0	0	0	0
13941105G ou 120219004443	55	0	1	1	0	1	0	0	0	0	0	0	0	0	0	1	7.5	1	0	0	1	0	1	0	0	0	0	0	1	0	1	0	0	0	0	0	0	0	1	0	0
2443917C	47	0	1	1	0	0	0	0	0	0	0	1	0	0	0	1	20	1	1	0	0	0	0	0	0	0	0	0	1	0	1	0	0	0	0	0	0	0	0	0	0
3144709I ou 120219005073	61	1	1	1	1	0	0	0	1	0	0	0	0	0	0	1	5	0	0	0	0	0	0	0	0	0	0	0	1	0	0	0	1	0	0	0	0	0	1	0	0
13506702B	47	0	0	1	0	0	0	0	0	0	1	0	0	0	0	1	5	0	0	0	0	0	0	0	0	0	0	0	1	0	1	0	0	0	0	0	0	0	0	0	0
14059837J	25	0	0	1	0	0	0	0	1	0	0	0	0	0	0	1	7.5	1	0	0	0	0	0	0	0	0	0	0	1	0	0	0	0	0	1	0	0	0	1	0	0
13713154D	38	0	1	1	1	1	0	0	0	0	0	0	0	0	0	1	10	1	0	0	1	1	0	0	0	0	0	0	0	0	0	0	0	0	0	0	0	1	0	0	0
2409851F	47	0	1	1	1	0	0	0	1	0	0	0	0	0	0	1	10	1	0	0	1	0	0	0	0	1	0	0	1	0	0	0	1	0	0	0	0	0	0	0	0
2995837C	58	0	1	1	0	1	0	0	0	0	0	0	0	0	0	1	7.5	1	0	0	1	0	1	0	0	0	0	0	0	0	0	0	0	0	0	0	0	1	0	0	0
14019328A	54	0	1	1	1	1	0	0	0	0	0	0	0	0	0	1	10	1	0	0	1	0	1	0	0	0	0	0	1	0	1	0	0	0	0	0	0	0	1	0	0
13797901J	42	0	1	1	0	0	0	0	1	0	0	0	0	0	0	1	10	1	0	0	1	0	0	0	0	1	0	0	1	0	0	0	0	0	1	0	0	0	1	0	0
13609172E ou 120219005429	75	1	0	1	1	1	0	0	0	0	0	0	0	0	0	1	5	0	0	0	0	0	0	0	0	0	0	0	1	0	1	0	0	0	0	0	0	0	0	0	0
91532332E	44	0	0	1	0	1	0	0	0	0	0	0	0	0	0	1	10	1	0	0	0	0	0	0	0	0	0	0	1	0	0	1	0	0	0	0	0	1	0	0	0
14228952C	55	0	0	1	0	0	1	0	0	0	0	0	0	0	0	1	5	0	0	0	0	0	0	0	0	0	0	0	0	0	0	0	0	0	0	0	0	1	0	0	0
60019131A / 120219005080	41	0	1	1	1	0	0	0	1	0	0	0	0	0	0	1	7.5	1	0	0	0	0	0	0	0	0	0	0	1	0	1	0	0	0	0	0	0	0	1	0	0
14264769H	38	0	1	1	1	0	1	0	0	0	0	0	0	0	0	1	10	1	0	0	1	1	0	0	0	0	0	0	1	0	0	1	0	0	0	0	0	0	0	0	0
13951951B	53	0	1	1	1	1	0	0	0	0	0	0	0	0	0	1	5	0	0	0	1	0	1	0	0	0	0	0	1	0	1	0	0	0	0	0	0	0	0	0	0
2910151E	44	0	1	1	1	1	0	0	0	0	0	0	0	0	0	1	5	0	0	0	1	0	0	1	0	0	0	0	0	0	0	0	0	0	0	0	0	0	0	0	0
14235434C ou 120219004728	45	0	1	1	0	0	0	0	1	0	0	0	0	0	0	1	10	1	0	0	0	0	0	0	0	0	0	0	0	0	0	0	0	0	0	0	0	0	1	0	0
13921529D / 120219004016	46	0	1	1	1	0	0	0	1	0	0	0	0	0	0	1	5	0	0	0	1	0	0	0	0	1	0	0	1	0	0	0	0	0	0	1	0	0	1	0	0
3339406B	54	0	1	1	1	1	0	0	0	0	0	0	0	0	0	1	5	0	0	0	1	0	1	0	0	0	0	0	1	0	0	1	0	0	0	0	0	0	0	0	0
14229196C	42	0	1	1	1	0	0	0	0	0	0	0	0	1	0	1	5	0	0	0	0	0	0	0	0	0	0	0	1	0	0	0	0	0	1	0	0	0	0	0	0
14268157F / 120219005037	28	0	1	1	1	0	0	0	1	0	0	0	0	0	0	1	20	1	1	0	0	0	0	0	0	0	0	0	1	0	0	0	0	0	1	0	0	0	1	0	0
13435875A	57	0	1	1	0	1	0	0	0	0	0	0	0	0	0	1	5	0	0	0	1	0	1	0	0	0	0	0	0	0	0	0	0	0	0	0	0	0	0	0	0
13878765G ou 120219004467	69	1	1	1	1	1	0	0	0	0	0	0	0	0	0	1	5	0	0	0	0	0	0	0	0	0	0	0	1	0	1	0	0	0	0	0	0	1	0	0	0
14259025K	35	0	1	1	0	0	0	0	1	0	0	0	0	0	0	1	20	1	1	0	0	0	0	0	0	0	0	0	1	0	0	0	0	0	1	0	1	0	1	0	0
13889898B	47	0	1	1	1	1	0	0	0	0	0	0	0	0	0	1	10	1	0	0	1	0	1	0	0	0	0	0	0	0	0	0	0	0	0	0	0	1	0	0	0
3079024K	73	1	1	1	1	1	0	0	0	0	0	0	0	0	0	1	10	1	0	0	0	0	0	0	0	0	0	0	1	0	0	0	1	0	0	0	0	0	0	0	0
14226345D	48	0	1	1	0	1	0	0	0	0	0	0	0	0	0	1	5	0	0	0	0	0	0	0	0	0	0	0	1	0	1	1	0	0	0	0	0	0	1	0	0
13726563I ou 1-2021-9004477	65	1	1	1	1	1	0	0	0	0	0	0	0	0	0	1	10	1	0	0	1	0	0	1	0	0	0	0	1	0	1	0	0	0	0	0	0	0	0	0	0
14181970E	74	1	1	1	1	1	0	0	0	0	0	0	0	0	0	1	10	1	0	0	1	0	0	1	0	0	0	0	1	0	1	0	0	0	0	0	0	0	0	0	0
13912428J	61	1	1	1	0	1	0	0	0	0	0	0	0	0	0	1	5	0	0	0	1	0	1	0	0	0	0	0	1	0	0	1	0	0	0	0	0	0	1	0	0
3199003J	70	1	1	1	1	1	0	0	0	0	0	0	0	0	0	1	5	0	0	0	0	0	0	0	0	0	0	0	1	1	1	0	0	0	0	0	0	0	0	0	0
6043324A	39	0	1	1	0	0	0	0	1	0	0	0	0	0	0	1	5	0	0	0	0	0	0	0	0	0	0	0	0	0	0	0	0	0	0	0	0	0	0	0	0
2838233D	49	0	1	1	0	0	0	0	1	0	0	0	0	0	0	1	5	0	0	0	0	0	0	0	0	0	0	0	1	0	0	0	0	0	1	0	0	0	1	0	0
13473875I	65	1	1	1	1	1	0	0	0	0	0	0	0	0	0	1	5	0	0	0	1	1	0	0	0	0	0	0	1	0	1	0	0	0	0	0	0	0	0	0	0
3174295J ou 120219004021	41	0	1	1	1	0	0	0	1	0	0	0	0	0	0	1	4	0	0	0	1	0	0	0	0	1	0	0	1	0	0	0	0	0	1	0	0	0	1	0	0
13782728C ou 120219004714	71	1	1	1	0	1	0	0	0	0	0	0	0	0	0	1	2.5	0	0	0	0	0	0	0	0	0	0	0	1	0	0	1	0	0	0	0	0	0	1	0	0
90888249C ou 1-2021-9004860	54	0	1	1	1	0	0	0	0	0	1	0	0	0	0	1	1.7	0	0	0	1	0	0	0	1	0	0	0	1	0	0	0	1	0	0	0	0	0	0	0	0
3290144I ou 120219005518	55	0	1	1	0	1	0	0	0	0	0	0	0	0	0	1	5	0	0	0	0	0	0	0	0	0	0	0	1	0	1	0	0	0	0	0	0	0	0	0	0
13527925A ou 120219004179	35	0	1	1	1	0	0	0	1	0	0	0	0	0	0	1	5	0	0	0	0	0	0	0	0	0	0	0	1	0	0	0	1	0	0	0	0	0	1	1	0
13820655G	31	0	1	1	0	1	0	0	0	0	0	0	0	0	0	1	40	1	1	1	1	0	0	1	0	0	0	0	1	0	0	1	0	0	0	0	0	0	1	1	0
3355967D ou 1-2021-9005152	42	0	1	1	0	1	0	0	0	0	0	0	0	0	0	1	5	0	0	0	0	0	0	0	0	0	0	0	1	1	1	0	0	0	0	0	0	0	0	1	0
2816721K	57	0	1	1	1	0	0	0	1	0	0	0	0	0	0	1	5	0	0	0	0	0	0	0	0	0	0	0	1	0	0	0	0	0	1	0	0	0	0	1	0
91517325C ou 120219004155	22	0	1	1	1	0	0	0	1	0	0	0	0	0	0	1	4	0	0	0	0	0	0	0	0	0	0	0	1	0	0	0	1	0	0	0	0	0	1	1	0
14206785J	41	0	1	1	1	0	1	0	0	0	0	0	0	0	0	1	10	1	0	0	0	0	0	0	0	0	0	0	0	0	0	0	0	0	0	0	0	1	0	1	0
3120187J 120219004157	42	0	1	1	1	0	0	0	1	0	0	0	0	0	0	1	10	1	0	0	0	0	0	0	0	0	0	0	1	0	0	0	1	0	0	0	0	0	0	1	0
6017826J	44	0	1	1	1	1	0	0	0	0	0	0	0	0	0	1	5	0	0	0	0	0	0	0	0	0	0	0	1	0	0	1	0	0	0	0	0	0	0	1	0
13987583C / 120219003805	66	1	1	1	1	0	0	0	0	0	0	0	1	0	0	1	5	0	0	0	0	0	0	0	0	0	0	0	0	0	0	0	0	0	0	0	0	0	1	1	0
13498396G ou 120219004967	34	0	1	1	0	0	0	0	1	0	0	0	0	0	0	1	0.5	0	0	0	0	0	0	0	0	0	0	0	1	0	0	0	0	0	1	0	0	0	1	1	0
14188227F	30	0	1	1	1	0	0	0	0	0	0	0	0	1	0	1	2.5	0	0	0	0	0	0	0	0	0	0	0	1	0	0	0	1	0	0	0	0	0	1	1	0
13681610H	47	0	0	1	1	0	0	0	1	0	0	0	0	0	0	1	5	0	0	0	0	0	0	0	0	0	0	0	1	0	0	0	0	0	1	0	0	0	0	1	0
13526208D	43	0	1	1	0	1	0	0	0	0	0	0	0	0	0	1	10	1	0	0	1	0	0	0	0	0	0	0	1	1	0	0	0	0	0	0	0	0	0	1	0
13756337D ou 120219004388	37	0	0	1	0	0	0	0	1	0	0	0	0	0	0	1	10	1	0	0	0	0	0	0	0	0	0	0	1	0	0	0	1	0	0	0	0	0	1	1	0
13854170J	62	1	1	1	0	1	0	0	0	0	0	0	0	0	0	1	5	0	0	0	1	1	0	0	0	0	0	0	1	0	0	1	0	0	0	0	0	0	0	1	0
14258370E	50	0	1	1	0	0	0	0	0	1	0	0	0	0	0	1	15	1	1	0	0	0	0	0	0	0	0	0	1	0	0	0	0	1	0	0	0	0	0	1	0
14185960J ou 120219003996	34	0	1	1	0	0	0	0	1	0	0	0	0	0	0	1	10	1	0	0	1	0	0	0	0	1	0	0	1	0	1	0	0	0	0	0	0	0	1	1	0
13728695F ou 1-2021-9005044	73	1	1	1	1	1	0	0	0	0	0	0	0	0	0	1	5	0	0	0	1	0	0	1	0	0	0	0	1	0	1	0	0	0	0	0	0	0	0	1	0
6030566K	39	0	1	1	0	1	0	0	0	0	0	0	0	0	0	1	5	0	0	0	1	0	0	1	0	0	0	0	1	0	0	1	0	0	0	0	0	0	0	1	0
90555959D	40	0	0	1	1	0	0	0	1	0	0	0	0	0	0	1	5	0	0	0	0	0	0	0	0	0	0	0	1	0	0	0	0	0	1	0	0	0	1	1	0
2518457H	35	0	1	1	0	0	0	0	1	0	0	0	0	0	0	1	5	0	0	0	0	0	0	0	0	0	0	0	1	0	0	0	1	0	0	0	0	0	1	1	0
13651927D / 120219003819	40	0	1	1	1	0	0	0	0	0	0	0	1	0	0	1	10	1	0	0	1	0	1	0	0	0	0	0	1	0	0	1	0	0	0	0	0	0	1	1	0
13440277I	65	1	1	1	0	1	0	0	0	0	0	0	0	0	0	1	5	0	0	0	0	0	0	0	0	0	0	0	1	0	1	0	0	0	0	0	0	0	0	1	0
14186708A / 120219005123	30	0	1	1	0	0	0	0	1	0	0	0	0	0	0	1	5	0	0	0	0	0	0	0	0	0	0	0	1	0	0	0	0	0	1	0	0	0	1	1	0
120219005070 ou 55605929G	25	0	1	1	1	0	0	0	1	0	0	0	0	0	0	1	15	1	1	0	0	0	0	0	0	0	0	0	1	0	0	0	0	1	0	0	0	0	1	1	0
4025292D ou 120219005013	52	0	1	1	0	1	0	0	0	0	0	0	0	0	0	1	7.5	1	0	0	1	0	0	1	0	0	0	0	1	0	0	1	0	0	0	0	0	0	0	1	0
13923557I ou 120219004965	43	0	1	1	0	0	0	0	1	0	0	0	0	0	0	1	3	0	0	0	0	0	0	0	0	0	0	0	1	0	1	0	0	0	0	0	0	0	1	1	0
14152611C / 120219004978	23	0	1	1	1	0	0	0	1	0	0	0	0	0	0	1	2.5	0	0	0	0	0	0	0	0	0	0	0	1	0	0	0	0	0	1	0	0	0	1	1	0
33002050F ou 120219004961	65	1	1	1	0	0	0	0	1	0	0	0	0	0	0	1	15	1	1	0	0	0	0	0	0	0	0	0	1	0	0	0	0	1	0	0	0	0	1	1	0
3161209J	59	0	1	1	1	1	0	0	0	0	0	0	0	0	0	1	5	0	0	0	1	0	0	1	0	0	0	0	1	0	0	1	0	0	0	0	0	0	0	1	0
13993744I ou 1-2021-9004739	81	1	1	1	1	1	0	0	0	0	0	0	0	0	0	1	10	1	0	0	0	0	0	0	0	0	0	0	1	0	0	0	0	0	0	1	0	0	0	1	0
13595101K ou 120219005012	24	0	1	1	0	0	0	0	1	0	0	0	0	0	0	1	30	1	1	1	0	0	0	0	0	0	0	0	1	0	0	0	0	1	0	0	0	0	1	1	0
13475029I / 120219005015	41	0	1	1	1	0	0	0	1	0	0	0	0	0	0	1	10	1	0	0	0	0	0	0	0	0	0	0	1	0	0	0	0	0	1	0	0	0	0	1	0
3351899F ou 120219005099	61	1	1	1	1	0	0	1	0	0	0	0	0	0	0	1	2.5	0	0	0	0	0	0	0	0	0	0	0	1	0	1	0	0	0	0	0	0	0	0	1	0
91249959C	58	0	0	1	1	1	0	0	0	0	0	0	0	0	0	1	5	0	0	0	1	0	1	0	0	0	0	0	0	0	0	0	0	0	0	0	0	1	0	1	0
13745835H ou 120219004870	54	0	0	1	0	1	0	0	0	0	0	0	0	0	0	1	2.5	0	0	0	1	0	0	0	1	0	0	0	1	0	1	0	0	0	0	0	0	0	0	1	0
2504461D ou 1-2021-9004346	63	1	1	1	0	1	0	0	0	0	0	0	0	0	0	1	10	1	0	0	1	0	1	0	0	0	0	0	1	0	1	0	0	0	0	0	0	0	0	1	0
91210629J	63	1	1	1	0	1	0	0	0	0	0	0	0	0	0	1	5	0	0	0	0	0	0	0	0	0	0	0	1	1	0	1	0	0	0	0	0	0	0	1	0
2762162H	75	1	1	1	1	1	0	0	0	0	0	0	0	0	0	1	2.5	0	0	0	1	1	0	0	0	0	0	0	1	0	0	1	0	0	0	0	0	0	1	1	0
13759917D	47	0	1	1	0	0	0	0	1	0	0	0	0	0	0	1	4	0	0	0	0	0	0	0	0	0	0	0	1	0	0	0	0	0	1	0	0	0	1	1	0
3291541B	56	0	1	1	0	1	0	0	0	0	0	0	0	0	0	1	5	0	0	0	0	0	0	0	0	0	0	0	1	1	1	0	0	0	0	0	0	0	0	1	0
3362751H ou 1-2021-9004937	71	1	1	1	1	0	0	0	0	0	1	0	0	0	0	1	10	1	0	0	1	1	0	1	0	0	0	0	1	0	0	0	1	0	0	0	0	0	0	1	0
14241909A OU 1-2021-9003883	42	0	1	1	0	0	0	0	0	0	0	0	1	0	0	1	10	1	0	0	0	0	0	0	0	0	0	0	1	0	0	0	0	0	1	0	0	0	1	1	0
91204386D	57	0	1	1	0	0	0	0	0	0	0	0	0	1	0	1	10	1	0	0	0	0	0	0	0	0	0	0	1	0	0	0	0	0	1	0	0	0	0	1	0
13655124H	67	1	1	1	1	1	0	0	0	0	0	0	0	0	0	1	5	0	0	0	1	1	0	0	0	0	0	0	1	0	0	1	0	0	0	0	0	0	0	1	0
13587604F	53	0	1	1	1	1	0	0	0	0	0	0	0	0	0	1	5	0	0	0	0	0	0	0	0	0	0	0	1	0	1	0	0	0	0	0	0	0	1	1	0
33508266A ou 120219005456	46	0	1	1	0	1	0	1	0	0	0	0	0	0	0	1			0	0	0	0	0	0	0	0	0	0	1	0	1	0	0	0	0	0	0	0	0	1	0
120088041727 ou 120219005066	44	0	1	1	1	0	0	0	1	0	0	0	0	0	0	1	7.5	1	0	0	0	0	0	0	0	0	0	0	1	0	0	0	1	0	0	0	0	0	1	1	0
14159585B	36	0	1	1	0	0	0	0	1	0	0	0	0	0	0	1	10	1	0	0	0	0	0	0	0	0	0	0	1	0	1	0	0	0	0	0	1	0	1	1	0
120219005612 ou 120218004609	52	0	1	1	0	1	0	0	0	0	0	0	0	0	0	1	7.5	1	0	0	1	1	0	0	0	0	0	0	0	0	0	0	0	0	0	0	0	1	0	1	0
2473613A ou 120219005427	46	0	1	1	0	0	0	0	1	0	0	0	0	0	0	1	5	0	0	0	0	0	0	0	0	0	0	0	1	0	0	0	1	0	0	0	0	0	1	1	0
14237696I	53	0	1	1	0	1	0	0	0	0	0	0	0	0	0	1	5	0	0	0	1	1	0	0	0	0	0	0	1	0	1	0	0	0	0	0	0	0	0	1	0
3078283B ou 120219004953	45	0	1	1	1	0	0	0	0	0	1	0	0	0	0	1	20	1	1	0	0	0	0	0	0	0	0	0	0	0	0	0	0	0	0	0	0	0	0	1	0
13969232K / 120219005117	50	0	1	1	0	0	0	0	1	0	0	0	0	0	0	1	10	1	0	0	0	0	0	0	0	0	0	0	1	0	1	1	0	0	0	0	0	0	1	1	0
13476490I ou 120219005367	49	0	0	1	0	0	0	0	0	1	0	0	0	0	0	1	5	0	0	0	0	0	0	0	0	0	0	0	1	0	0	0	0	0	1	0	0	0	0	1	0
3100678D	72	1	1	1	1	1	0	0	0	0	0	0	0	0	0	1	5	0	0	0	0	0	0	0	0	0	0	0	1	0	1	0	0	0	0	0	0	0	0	1	0
14118281C ou 120219004018	31	0	1	1	0	0	0	0	1	0	0	0	0	0	0	1	15	1	1	0	1	0	0	0	0	1	0	0	1	0	0	0	0	0	1	0	0	0	1	1	0
6127909G ou 120219004020	21	0	1	1	0	0	0	0	1	0	0	0	0	0	0	1	7.5	1	0	0	1	0	0	0	0	1	0	0	1	0	0	0	0	0	1	0	0	0	1	1	0
2621613E	57	0	1	1	0	1	0	0	0	0	0	0	0	0	0	1	10	1	0	0	1	1	0	0	0	0	0	0	0	0	0	0	0	0	0	0	0	1	0	0	1
13915559C ou 1-2021-9004347	64	1	1	1	0	1	0	0	0	0	0	0	0	0	0	1	5	0	0	0	1	0	0	1	0	0	0	0	0	0	0	0	0	0	0	0	0	0	0	0	1
55380625J OU 120219005147	70	1	0	1	0	1	0	0	0	0	0	0	0	0	0	1	5	0	0	0	1	0	1	0	0	0	0	0	0	0	0	0	0	0	0	0	0	1	0	0	1
14008723A	44	0	1	1	1	0	0	0	1	0	0	0	0	0	0	1	5	0	0	0	0	0	0	0	0	0	0	0	1	0	0	0	1	0	0	0	0	0	1	0	1
2984657E	58	0	1	1	1	1	0	0	0	0	0	0	0	0	0	1	5	0	0	0	0	0	0	0	0	0	0	0	1	1	0	1	0	0	0	0	0	0	0	0	1
2951886K OU 120219005134	51	0	1	1	0	1	0	0	0	0	0	0	0	0	0	1	5	0	0	0	1	0	0	1	0	0	0	0	1	0	0	1	0	0	0	0	0	0	0	1	1
13967167K	41	0	1	1	0	1	0	0	0	0	0	0	0	0	0	1	5	0	0	0	1	1	0	0	0	0	0	0	1	0	0	1	0	0	0	0	0	0	0	1	1
13808090G	34	0	1	1	0	0	0	0	1	0	0	0	0	0	0	1	10	1	0	0	0	0	0	0	0	0	0	0	1	0	0	0	1	0	0	0	0	0	1	1	1
14262408E	29	0	1	1	0	0	0	0	1	0	0	0	0	0	0	1	7.5	1	0	0	0	0	0	0	0	0	0	0	1	0	0	0	0	0	1	0	0	0	0	1	1
2957073H	62	1	1	1	0	1	0	0	0	0	0	0	0	0	0	1	5	0	0	0	1	0	0	1	0	0	0	0	1	0	0	1	0	0	0	0	0	0	0	1	1
2635507D	73	1	1	1	0	1	0	0	0	0	0	0	0	0	0	1	5	0	0	0	1	1	0	0	0	0	0	0	1	0	0	1	0	0	0	0	0	0	0	1	1
13729789G / 120219004826	54	0	1	1	1	0	0	0	1	0	0	0	0	0	0	1	1.3	0	0	0	1	0	0	0	0	1	0	0	1	0	0	0	1	0	0	0	0	0	1	1	1
2929154F ou 1-2021-9004813	69	1	1	1	1	1	0	0	0	0	0	0	0	0	0	1	5	0	0	0	0	0	0	0	0	0	0	0	0	0	0	0	0	0	0	0	0	1	0	1	1
13741052B	39	0	1	1	1	0	0	0	0	0	0	1	0	0	0	1	2.5	0	0	0	0	0	0	0	0	0	0	0	1	0	1	0	0	0	0	0	0	0	0	1	1
91168460G	45	0	1	1	1	0	0	0	1	0	0	0	0	0	0	1	10	1	0	0	0	0	0	0	0	0	0	0	1	0	0	0	1	0	0	0	0	0	0	1	1
33596617J	22	0	1	1	1	0	0	0	1	0	0	0	0	0	0	1	30	1	1	1	1	0	0	0	0	1	0	0	1	0	0	0	0	0	1	0	0	0	1	1	1
13544978H / 120219003990	35	0	1	1	1	0	0	0	1	0	0	0	0	0	0	1	5	0	0	0	1	0	0	0	0	1	0	0	1	0	0	0	1	0	0	0	0	0	1	1	1
6067683F ou 120219004149	35	0	1	1	0	0	0	0	1	0	0	0	0	0	0	1	5	0	0	0	0	0	0	0	0	0	0	0	1	0	0	0	0	0	1	0	0	0	1	1	1
14026822G ou 120219005396	36	0	1	1	1	0	0	0	0	0	0	1	0	0	0	1	5	0	0	0	0	0	0	0	0	0	0	0	1	0	1	0	0	0	0	0	0	0	0	1	1
15096603C ou 120219005120	39	0	1	1	0	1	0	0	0	0	0	0	0	0	0	1	7.5	1	0	0	0	0	0	0	0	0	0	0	1	1	1	0	0	0	0	0	0	0	0	1	1
14069776H ou 120219004158	37	0	1	1	0	0	0	0	1	0	0	0	0	0	0	1	10	1	0	0	0	0	0	0	0	0	0	0	1	0	1	0	0	0	0	0	0	0	0	1	1
14231029D ou 120219004352	61	1	1	1	0	0	0	0	1	0	0	0	0	0	0	1	20	1	1	0	0	0	0	0	0	0	0	0	0	0	0	0	0	0	0	0	0	0	1	1	1
13959497H e 120219008628	63	1	1	1	0	1	0	0	0	0	0	0	0	0	0	1	5	0	0	0	0	0	0	0	0	0	0	0	1	0	1	0	1	0	0	0	0	0	0	1	1
4076502F ou 120219004261	76	1	1	1	1	1	0	0	0	0	0	0	0	0	0	1	5	0	0	0	1	0	1	0	0	0	0	0	1	0	1	0	0	0	0	0	0	0	0	1	1
14265561H ou 120219004171	44	0	0	1	0	0	0	0	1	0	0	0	0	0	0	1	15	1	1	0	0	0	0	0	0	0	0	0	1	0	0	0	0	0	1	0	0	0	1	1	1
14274897B ou120219004926	60	1	1	1	0	0	0	0	0	0	1	0	0	0	0	1	20	1	1	0	0	0	0	0	0	0	0	0	1	0	0	0	0	0	1	0	0	0	0	1	1
13957189I / 120219003806	32	0	1	1	1	0	0	0	0	0	0	0	1	0	0	1	15	1	1	0	0	0	0	0	0	0	0	0	1	0	0	0	1	0	0	0	0	0	1	1	1
14168972B / 120219005029	23	0	1	1	0	0	0	0	1	0	0	0	0	0	0	1	15	1	1	0	0	0	0	0	0	0	0	0	0	0	0	0	0	0	0	0	0	0	1	1	1
13961464J	52	0	1	1	0	0	0	0	0	0	0	0	1	0	0	1	10	1	0	0	0	0	0	0	0	0	0	0	1	0	0	0	0	0	1	0	0	0	0	1	1
3271672K	38	0	1	1	0	0	0	0	1	0	0	0	0	0	0	1	5	0	0	0	0	0	0	0	0	0	0	0	1	0	0	0	0	0	1	0	1	0	0	1	1
13772837C	65	1	0	1	0	1	0	0	0	0	0	0	0	0	0	1	5	0	0	0	0	0	0	0	0	0	0	0	0	0	0	0	0	0	0	0	0	1	0	1	1
2980771J	43	0	1	1	1	0	0	0	1	0	0	0	0	0	0	1	7.5	1	0	0	0	0	0	0	0	0	0	0	1	0	0	0	1	0	0	0	0	0	1	1	1
13593215J	69	1	1	1	0	1	0	0	0	0	0	0	0	0	0	1	7.5	1	0	0	1	0	0	1	0	0	0	0	0	0	0	0	0	0	0	0	0	1	0	1	1
13815749E ou 120219005016	42	0	1	1	0	0	0	0	1	0	0	0	0	0	0	1	5	0	0	0	0	0	0	0	0	0	0	0	1	0	0	0	0	0	1	0	0	0	1	1	1
3363016E ou 120219005133	60	1	1	1	0	1	0	0	0	0	0	0	0	0	0	1	5	0	0	0	0	0	0	0	0	0	0	0	1	0	1	0	0	0	0	0	0	0	0	1	1
90417599G ou 1-2021-9003919	40	0	1	1	0	0	0	1	0	0	0	0	0	0	0	1	5	0	0	0	1	1	0	0	0	0	0	0	0	0	0	0	0	0	0	0	0	0	0	1	1
13896393C ou 1-2021-9004242	72	1	1	1	1	1	0	0	0	0	0	0	0	0	0	1	5	0	0	0	0	0	0	0	0	0	0	0	1	0	1	0	0	0	0	0	0	0	0	1	1
13622185K ou 1-2021-9004244	66	1	1	1	1	1	0	0	0	0	0	0	0	0	0	1	5	0	0	0	0	0	0	0	0	0	0	0	1	0	1	0	0	0	0	0	0	0	0	1	1
13709684F	53	0	1	1	0	1	0	0	0	0	0	0	0	0	0	1	5	0	0	0	0	0	0	0	0	0	0	0	1	1	0	0	0	0	0	0	0	1	0	1	1
14164662D ou 120219005296	41	0	1	1	1	0	0	0	0	1	0	0	0	0	0	1	20	1	1	0	0	0	0	0	0	0	0	0	1	0	0	1	0	0	1	0	0	0	0	1	1
13937588F	35	0	1	1	0	0	0	0	1	0	0	0	0	0	0	1	20	1	1	0	1	0	0	0	0	1	0	0	1	0	0	0	0	0	0	0	1	0	1	1	1
2604415H	71	1	1	1	0	1	0	0	0	0	0	0	0	0	0	1	5	0	0	0	0	0	0	0	0	0	0	0	1	0	1	1	0	0	0	0	0	0	0	1	1
14103254G	59	0	1	1	1	1	0	0	0	0	0	0	0	0	0	1	10	1	0	0	1	1	0	0	0	0	0	0	1	0	0	1	0	0	0	0	0	0	0	1	1
14164175G	46	0	1	1	1	0	0	0	0	1	0	0	0	0	0	1	5	0	0	0	1	0	0	0	1	0	0	0	1	0	0	0	1	0	0	0	0	0	0	1	1
13992282B /120219005031	41	0	0	1	0	1	0	0	0	0	0	0	0	0	0	1	5	0	0	0	0	0	0	0	0	0	0	0	1	1	1	0	0	0	0	0	0	0	0	1	1
13648935G / 120219004381	35	0	1	1	0	0	0	0	1	0	0	0	0	0	0	1	4	0	0	0	1	0	0	0	0	1	0	0	1	0	1	0	0	0	0	0	0	0	1	1	1
14109193C / 120219005048	33	0	1	1	1	0	0	0	1	0	0	0	0	0	0	1	15	1	1	0	0	0	0	0	0	0	0	0	1	0	0	0	0	0	1	0	0	0	1	1	1
14224833J	36	0	1	1	0	1	0	0	0	0	0	0	0	0	0	1	5	0	0	0	1	0	0	1	0	0	0	0	1	0	1	0	0	0	0	0	0	0	0	1	1
14040643D ou 120219004280	57	0	1	1	0	1	0	0	0	0	0	0	0	0	0	1	5	0	0	0	1	0	0	1	0	0	0	0	1	0	1	0	0	0	0	0	0	0	0	1	1
44147431H ou 1-2021-9004283	63	1	1	1	1	1	0	0	0	0	0	0	0	0	0	1	10	1	0	0	1	0	0	1	0	0	0	0	1	0	1	0	0	0	0	0	0	0	1	1	1
13983867B	43	0	1	1	0	0	0	0	1	0	0	0	0	0	0	1	4	0	0	0	0	0	0	0	0	0	0	0	1	0	0	0	1	0	0	0	0	0	0	1	1
5126796D	39	0	1	1	1	0	0	0	0	0	0	1	0	0	0	1	20	1	1	0	0	0	0	0	0	0	0	0	0	0	0	0	0	0	0	0	0	0	0	1	1
14083003A	28	0	1	1	0	0	0	0	1	0	0	0	0	0	0	1	10	1	0	0	0	0	0	0	0	0	0	0	1	0	0	0	1	0	0	0	0	0	1	1	1
14167861D ou 120219004810	18	0	1	1	0	0	0	0	1	0	0	0	0	0	0	1	7.5	1	0	0	1	0	0	0	0	1	0	0	1	0	1	0	0	0	0	0	0	0	1	1	1
15076916H OU 120219005292	56	0	0	1	0	0	0	0	0	1	0	0	0	0	0	1	10	1	0	0	0	0	0	0	0	0	0	0	1	0	0	1	0	0	0	0	0	0	1	1	1
2983535K ou 120219004288	47	0	1	1	0	0	0	0	1	0	0	0	0	0	0	1	2.5	0	0	0	0	0	0	0	0	0	0	0	1	0	0	0	1	0	0	0	0	0	1	1	1
44127143E	53	0	0	1	1	0	0	1	0	0	0	0	0	0	0	1	10	1	0	0	1	0	0	0	0	0	1	0	1	0	0	1	0	0	0	0	0	1	0	1	1
91696530B	28	0	0	1	0	1	0	0	0	0	0	0	0	0	0	1	10	1	0	0	1	0	0	1	0	0	0	0	1	0	1	0	0	0	0	0	0	0	0	1	1
55325350G	61	1	1	1	1	1	0	0	0	0	0	0	0	0	0	1	5	0	0	0	1	0	0	0	1	0	0	0	1	0	1	0	0	0	0	0	0	0	0	1	1
2345321E	60	1	1	1	1	1	0	0	0	0	0	0	0	0	0	1	5	0	0	0	0	0	0	0	0	0	0	0	1	0	1	0	0	0	0	0	0	0	0	1	1
13639988A / 120219003772	26	0	1	1	0	0	0	0	1	0	0	0	0	0	0	1	10	1	0	0	0	0	0	0	0	0	0	0	1	0	0	0	0	0	1	0	1	0	1	1	1
3164922A ou 120219004846	57	0	1	1	1	1	0	0	0	0	0	0	0	0	0	1	5	0	0	0	1	0	0	1	0	0	0	0	0	0	0	0	0	0	0	0	0	0	0	1	1
13917362E / 120219005100	32	0	1	1	1	0	0	0	1	0	0	0	0	0	0	1	7.5	1	0	0	1	0	0	0	0	1	0	0	1	0	0	0	1	0	0	0	0	0	0	1	1
14248453J ou 120219005098	37	0	1	1	1	0	0	0	1	0	0	0	0	0	0	1	2.5	0	0	0	0	0	0	0	0	0	0	0	1	0	1	0	0	0	0	0	0	0	1	1	1
13969343C ou 120219005095	33	0	1	1	1	0	0	0	1	0	0	0	0	0	0	1	10	1	0	0	0	0	0	0	0	0	0	0	1	0	1	0	0	0	0	0	0	0	1	1	1
14171059K	65	1	0	1	1	0	1	0	0	0	0	0	0	0	0	1	10	1	0	0	1	0	0	0	0	0	1	0	1	0	1	0	0	0	0	0	0	0	0	1	1
14276069I / 120219001251	36	0	1	1	0	0	0	0	1	0	0	0	0	0	0	1	25	1	1	1	0	0	0	0	0	0	0	0	1	0	0	0	0	1	0	0	0	0	1	1	1
14099992B ou 120219004004	36	0	0	1	0	0	0	0	1	0	0	0	0	0	0	1	10	1	0	0	1	0	0	0	0	1	0	0	1	0	0	0	0	0	0	0	1	0	1	1	1
13436763E	24	0	1	1	1	0	0	0	0	0	1	0	0	0	0	1	20	1	1	0	1	0	0	0	1	0	0	0	1	0	1	0	0	0	0	0	0	0	0	1	1
77101871J	57	0	1	1	1	0	0	1	0	0	0	0	0	0	0	1	25	1	1	1	1	0	0	0	0	0	1	0	1	0	1	0	0	0	0	0	0	0	0	1	1
14087218I	54	0	1	1	1	0	0	0	1	0	0	0	0	0	0	1	10	1	0	0	0	0	0	0	0	0	0	0	1	0	1	0	1	0	0	0	0	0	0	1	1
13715664D OU 120219005408	34	0	1	1	1	0	0	0	1	0	0	0	0	0	0	1	10	1	0	0	0	0	0	0	0	0	0	0	1	0	0	0	0	0	1	0	0	0	1	1	1
13957004I ou 1-2021-9004852	53	0	0	1	0	1	0	0	0	0	0	0	0	0	0	1	10	1	0	0	0	0	0	0	0	0	0	0	1	0	0	1	0	0	0	0	0	0	0	1	1
14096067B ou 120219004795	62	1	1	1	0	1	0	0	0	0	0	0	0	0	0	1	10	1	0	0	1	0	1	0	0	0	0	0	0	0	0	0	0	0	0	0	0	1	0	1	1
91157094J	55	0	1	1	1	1	0	0	0	0	0	0	0	0	0	1	20	1	1	0	0	0	0	0	0	0	0	0	1	1	0	0	0	0	0	0	0	0	0	1	1
4026493A ou 1-2021-9005279	67	1	1	1	1	1	0	0	0	0	0	0	0	0	0	1	7.5	1	0	0	0	0	0	0	0	0	0	0	1	1	0	0	0	0	0	0	0	0	0	1	1
13959384G ou 1-2021-9003878	58	0	1	1	0	0	0	0	0	0	0	0	1	0	0	1	20	1	1	0	0	0	0	0	0	0	0	0	1	0	0	0	0	0	1	0	0	0	0	1	1
2581755B	63	1	1	1	1	1	0	0	0	0	0	0	0	0	0	1	5	0	0	0	0	0	0	0	0	0	0	0	0	0	0	0	0	0	0	0	0	1	1	1	1
3070550I ou 120219005333	63	1	1	1	0	1	0	0	0	0	0	0	0	0	0	1	5	0	0	0	1	0	1	0	0	0	0	0	1	0	0	1	0	0	0	0	0	0	0	1	1
13927114I	67	1	1	1	0	1	0	0	0	0	0	0	0	0	0	1	5	0	0	0	1	0	0	1	0	0	0	0	1	0	0	1	0	0	0	0	0	0	0	1	1
14262242G	54	0	1	1	1	0	0	0	1	0	0	0	0	0	0	1	2.5	0	0	0	0	0	0	0	0	0	0	0	1	0	1	0	0	0	0	0	0	0	1	1	1
13894819K	48	0	1	1	1	1	0	0	0	0	0	0	0	0	0	1	20	1	1	0	1	0	0	1	0	0	0	0	1	0	0	1	0	0	0	0	0	0	0	1	1
14067777F	43	0	1	1	0	1	0	0	0	0	0	0	0	0	0	1	10	1	0	0	1	1	0	0	0	0	0	0	1	0	0	1	0	0	0	0	0	0	0	1	1
2211346F	60	1	1	1	0	1	0	0	0	0	0	0	0	0	0	1	10	1	0	0	0	0	0	0	0	0	0	0	0	0	0	0	0	0	0	0	0	0	0	1	1
14131018D	65	1	1	1	1	1	0	0	0	0	0	0	0	0	0	1	5	0	0	0	1	1	0	0	0	0	0	0	0	0	0	0	0	0	0	0	0	1	1	1	1
3083525C / 1202190005111	52	0	1	1	0	0	0	0	1	0	0	0	0	0	0	1	2.5	0	0	0	0	0	0	0	0	0	0	0	1	0	0	0	1	0	0	0	0	0	1	1	1
2774004A ou 1-2021-9004424	50	0	1	1	0	1	0	0	0	0	0	0	0	0	0	1	20	1	1	0	0	0	0	0	0	0	0	0	1	0	1	0	0	0	0	0	0	1	0	1	1
3022876E / 120219004806	43	0	1	1	0	0	0	0	1	0	0	0	0	0	0	1	5	0	0	0	0	0	0	0	0	0	0	0	1	0	0	0	1	0	0	0	0	0	1	1	1
2433024A ou 120219004193	61	1	1	1	1	0	0	0	1	0	0	0	0	0	0	1	5	0	0	0	0	0	0	0	0	0	0	0	1	0	0	0	1	0	0	0	0	0	0	1	1
2424649K / 120219003888	46	0	1	1	0	0	0	0	0	0	0	0	1	0	0	1	10	1	0	0	0	0	0	0	0	0	0	0	1	0	0	0	0	0	1	0	0	0	0	1	1
13506786G	58	0	1	1	1	0	0	0	1	0	0	0	0	0	0	1	10	1	0	0	0	0	0	0	0	0	0	0	1	0	1	0	1	0	0	0	0	0	0	1	1
14222854B	20	0	0	1	1	0	0	0	1	0	0	0	0	0	0	1	20	1	1	0	0	0	0	0	0	0	0	0	1	0	0	0	0	0	1	0	1	0	1	1	1
2311299G	73	1	1	1	1	1	0	0	0	0	0	0	0	0	0	1	2.5	0	0	0	0	0	0	0	0	0	0	0	1	0	1	1	0	0	0	0	0	0	0	1	1
13952493C ou 120219004441	72	1	0	1	0	1	0	0	0	0	0	0	0	0	0	1	5	0	0	0	0	0	0	0	0	0	0	0	1	0	1	1	0	0	0	0	0	0	1	1	1
14216806A ou 1-2021-9005005	34	0	1	1	1	0	0	0	1	0	0	0	0	0	0	1	5	0	0	0	0	0	0	0	0	0	0	0	1	0	1	0	0	0	0	0	0	0	0	1	1
90884855K	40	0	1	1	0	0	0	0	0	0	0	1	0	0	0	1	25	1	1	1	0	0	0	0	0	0	0	0	1	0	0	0	0	1	0	0	0	0	0	1	1
13991714F	46	0	1	1	0	0	0	0	1	0	0	0	0	0	0	1	5	0	0	0	0	0	0	0	0	0	0	0	1	0	0	0	1	0	0	0	0	0	1	1	1
2866678G ou 120219004790	52	0	0	1	1	0	0	0	1	0	0	0	0	0	0	1	20	1	1	0	0	0	0	0	0	0	0	0	1	0	0	0	0	0	1	0	0	0	1	1	1
14098880E	48	0	1	1	1	0	0	1	0	0	0	0	0	0	0	1	10	1	0	0	1	0	0	0	0	0	1	0	1	0	1	0	0	0	0	0	0	0	0	1	1
2829088D	42	0	1	1	0	0	0	0	1	0	0	0	0	0	0	1	2.5	0	0	0	0	0	0	0	0	0	0	0	1	0	1	0	0	0	0	0	0	0	1	1	1
5266547F	60	1	1	1	1	0	0	1	0	0	0	0	0	0	0	1	5	0	0	0	1	1	0	0	0	0	0	0	1	0	1	0	0	0	0	0	0	0	0	1	1
2064622F	57	0	1	1	1	1	0	0	0	0	0	0	0	0	0	1	5	0	0	0	1	0	0	1	0	0	0	0	1	0	1	0	0	0	0	0	0	0	0	1	1
13775962B	61	1	1	1	1	0	0	0	0	0	0	0	0	1	0	1	10	1	0	0	0	0	0	0	0	0	0	0	1	0	0	0	1	0	0	0	0	0	0	1	1
13652726H	63	1	1	1	1	1	0	0	0	0	0	0	0	0	0	1	15	1	1	0	1	1	0	0	0	0	0	0	1	0	1	0	0	0	0	0	0	0	0	1	1
13774570K	53	0	1	1	1	1	0	0	0	0	0	0	0	0	0	1	5	0	0	0	1	1	0	0	0	0	0	0	0	0	0	0	0	0	0	0	0	1	0	1	1
3129005F / 120219003891	52	0	1	1	1	0	0	0	0	0	0	0	1	0	0	1	10	1	0	0	0	0	0	0	0	0	0	0	1	0	0	0	0	0	1	0	0	0	0	1	1
14084616J	42	0	1	1	0	1	0	0	0	0	0	0	0	0	0	1	2.5	0	0	0	0	0	0	0	0	0	0	0	1	0	1	1	0	0	0	0	0	0	0	1	1
13914780K	41	0	1	1	1	0	0	0	1	0	0	0	0	0	0	1	7.5	1	0	0	0	0	0	0	0	0	0	0	1	0	0	0	1	0	0	0	0	0	1	1	1
3345393G	43	0	1	1	0	1	0	0	0	0	0	0	0	0	0	1	15	1	1	0	1	0	0	1	0	0	0	0	1	0	0	0	0	0	1	0	0	0	0	1	1
6192609B ou 120219004017	22	0	1	1	1	0	0	0	1	0	0	0	0	0	0	1	15	1	1	0	1	0	0	0	0	1	0	0	1	0	0	0	0	0	1	0	0	0	1	1	1
2766064A	59	0	1	1	1	1	0	0	0	0	0	0	0	0	0	1	5	0	0	0	1	1	0	0	0	0	0	0	0	0	0	0	0	0	0	0	0	0	0	1	1
6123731A	20	0	1	1	1	0	0	0	1	0	0	0	0	0	0	1	15	1	1	0	0	0	0	0	0	0	0	0	1	0	0	0	0	0	1	0	0	0	1	1	1
3240750E	47	0	1	1	0	1	0	0	0	0	0	0	0	0	0	1	2.5	0	0	0	0	0	0	0	0	0	0	0	1	0	1	1	0	0	0	0	0	0	0	1	1
13591888E	39	0	1	1	0	1	0	0	0	0	0	0	0	0	0	1	5	0	0	0	1	1	0	0	0	0	0	0	1	0	1	0	0	0	0	0	0	0	0	0	1
14160537J	43	0	1	1	0	1	0	0	0	0	0	0	0	0	0	1	5	0	0	0	1	0	1	0	0	0	0	0	1	0	1	0	0	0	0	0	0	0	1	0	0
2514548D	63	1	1	1	0	1	0	0	0	0	0	0	0	0	0	1	10	1	0	0	1	0	0	1	0	0	0	0	1	0	1	0	0	0	0	0	0	0	1	1	1
3344307B ou 1-2021-9003763	50	0	1	1	1	0	0	0	0	0	0	0	0	0	1	1	10	1	0	0	0	0	0	0	0	0	0	0	1	0	0	0	1	0	0	0	0	0	0	1	1
2961751A	52	0	1	1	1	1	0	0	0	0	0	0	0	0	0	1	5	0	0	0	1	0	0	1	0	0	0	0	1	0	0	1	0	0	0	0	0	0	0	1	1
13682459A	47	0	1	1	1	1	0	0	0	0	0	0	0	0	0	1	5	0	0	0	0	0	0	0	0	0	0	0	1	0	1	1	0	0	0	0	0	0	0	1	1
2480174K	61	1	1	1	1	1	0	0	0	0	0	0	0	0	0	1	5	0	0	0	1	0	1	0	0	0	0	0	1	0	1	0	0	0	0	0	0	0	0	1	1
14183383B	29	0	1	1	0	0	0	0	1	0	0	0	0	0	0	1	20	1	1	0	0	0	0	0	0	0	0	0	1	0	0	0	0	0	1	0	0	0	0	1	1
55529933G	38	0	1	1	0	0	0	0	1	0	0	0	0	0	0	1	10	1	0	0	0	0	0	0	0	0	0	0	1	0	0	0	0	0	1	0	0	0	1	1	1
3177593G	52	0	1	1	1	1	0	0	0	0	0	0	0	0	0	1	10	1	0	0	1	1	1	0	0	0	0	0	1	0	1	0	0	0	0	0	0	0	0	1	1

## Sheet: Figure 2
Days elapsed	covid=1, censoring=0	ARD=1, control=0
4	1	1
9	1	1		Kaplan-Meier Survival Analysis: Log-Rank
7	1	1
10	1	1		Data source: Data 1 in Notebook 1
13	1	1
16	1	1		Event labels	Censor labels
4	1	1		1	0
17	1	1
20	1	1
20	1	1		Time unit: None
21	1	1
22	1	1		Group: 1,000
25	1	1
27	1	1		Event Time	No. of Events	No. at Risk	Probability	Std. Error
27	1	1		4	2	1115	0.998	0.00127
18	1	1		7	1	1113	0.997	0.00155
27	1	1		9	1	1112	0.996	0.00179
27	1	1		10	1	1111	0.996	0.002
29	1	1		13	1	1110	0.995	0.00219
27	1	1		16	1	1109	0.994	0.00237
27	1	1		17	1	1108	0.993	0.00253
28	1	1		18	1	1107	0.992	0.00268
28	1	1		20	2	1106	0.99	0.00296
31	1	1		21	1	1104	0.989	0.00309
30	1	1		22	1	1103	0.988	0.00321
32	1	1		25	1	1102	0.987	0.00333
32	1	1		27	6	1101	0.982	0.00397
31	1	1		28	2	1095	0.98	0.00416
33	1	1		29	1	1093	0.979	0.00426
35	1	1		30	1	1092	0.978	0.00435
36	1	1		31	2	1091	0.977	0.00452
49	1	1		32	2	1089	0.975	0.00469
49	1	1		33	1	1087	0.974	0.00477
51	1	1		35	1	1086	0.973	0.00485
58	1	1		36	1	1085	0.972	0.00492
66	1	1		49	2	1084	0.97	0.00508
70	1	1		51	1	1082	0.97	0.00515
74	1	1		58	1	1081	0.969	0.00522
81	1	1		66	1	1079	0.968	0.00529
81	1	1		70	1	1078	0.967	0.00536
88	1	1		74	1	1077	0.966	0.00543
92	1	1		81	2	1076	0.964	0.00557
94	1	1		87	1	1074	0.963	0.00564
87	1	1		88	1	1073	0.962	0.0057
105	1	1		92	1	1072	0.961	0.00577
106	1	1		94	1	1071	0.961	0.00583
107	1	1		105	1	1069	0.96	0.0059
106	1	1		106	2	1068	0.958	0.00602
110	1	1		107	1	1066	0.957	0.00608
112	1	1		110	1	1065	0.956	0.00614
111	1	1		111	1	1064	0.955	0.0062
114	1	1		112	1	1063	0.954	0.00626
114	1	1		114	3	1062	0.952	0.00643
114	1	1		121	1	1059	0.951	0.00649
121	1	1		125	1	1058	0.95	0.00654
125	1	1		126	1	1057	0.949	0.0066
126	1	1		137	1	1056	0.948	0.00665
137	1	1		138	1	1055	0.947	0.00671
138	1	1		141	1	1054	0.946	0.00676
141	1	1		152	1	1053	0.945	0.00681
152	1	1		156	1	1052	0.944	0.00687
156	1	1		160	1	1051	0.943	0.00692
160	1	1		163	2	1050	0.942	0.00702
163	1	1		172	1	1047	0.941	0.00707
163	1	1		182	1	1046	0.94	0.00712
172	1	1		199	1	1043	0.939	0.00717
182	1	1		201	1	1042	0.938	0.00722
199	1	1		207	1	1017	0.937	0.00727
201	1	1		211	2	987	0.935	0.00738
207	1	1		215	1	961	0.934	0.00744
211	1	1
211	1	1
215	1	1		Number of Cases	1115
219	0	1		Missing Values	0
220	0	1		Events	73
219	0	1		Censored	1042
220	0	1		% Censored	93
220	0	1
219	0	1
206	0	1			Survival Time	Std. Error	95% Conf. Lower	95% Conf. Upper
219	0	1		Mean	211.845	1.147	209.597	214.092
220	0	1
221	0	1		Percentiles:
219	0	1		25	--	--	--	--
221	0	1		50 (Median)	--	--	--	--
221	0	1		75	--	--	--	--
220	0	1
220	0	1
219	0	1		Group: 0,000
220	0	1
220	0	1		Event Time	No. of Events	No. at Risk	Probability	Std. Error
220	0	1		20	1	223	0.996	0.00447
219	0	1		29	1	222	0.991	0.00631
219	0	1		50	1	221	0.987	0.00771
219	0	1		58	1	220	0.982	0.00889
221	0	1		82	1	219	0.978	0.00991
219	0	1		99	1	218	0.973	0.0108
220	0	1		112	1	217	0.969	0.0117
208	0	1		151	1	216	0.964	0.0125
219	0	1		186	1	215	0.96	0.0132
219	0	1
220	0	1
220	0	1		Number of Cases	223
221	0	1		Missing Values	0
206	0	1		Events	9
220	0	1		Censored	214
219	0	1		% Censored	96
220	0	1
220	0	1
221	0	1			Survival Time	Std. Error	95% Conf. Lower	95% Conf. Upper
219	0	1		Mean	215.61	2.011	211.668	219.552
220	0	1
212	0	1		Percentiles:
220	0	1		25	--	--	--	--
221	0	1		50 (Median)	--	--	--	--
220	0	1		75	--	--	--	--
212	0	1
221	0	1
219	0	1		Data Summary:
221	0	1
220	0	1		Group	Total	Missing	Events	Censored	Percent Censored	Median Time
220	0	1		1	1115	0	73	1042	93	--
220	0	1		0	223	0	9	214	96	--
211	0	1
219	0	1		Overall	1338	0	82	1256	94
220	0	1
206	0	1
220	0	1		Log-Rank Test:
221	0	1
212	0	1		Statistic	DF	P Value
168	0	1		2.044	1	0.153
99	0	1
202	0	1
219	0	1		The log rank statistic for the survival curves is not great enough to exclude the possibility that the difference is due to random sampling variability; there is not a statistically significant difference (P = 0,153).
219	0	1
220	0	1
220	0	1
220	0	1
219	0	1
219	0	1
220	0	1
221	0	1
220	0	1
220	0	1
220	0	1
221	0	1
221	0	1
220	0	1
221	0	1
207	0	1
219	0	1
221	0	1
220	0	1
221	0	1
220	0	1
220	0	1
220	0	1
220	0	1
220	0	1
220	0	1
221	0	1
220	0	1
221	0	1
220	0	1
221	0	1
220	0	1
220	0	1
220	0	1
221	0	1
219	0	1
221	0	1
220	0	1
208	0	1
221	0	1
221	0	1
220	0	1
220	0	1
220	0	1
220	0	1
221	0	1
207	0	1
220	0	1
220	0	1
212	0	1
221	0	1
220	0	1
221	0	1
221	0	1
221	0	1
221	0	1
220	0	1
219	0	1
220	0	1
219	0	1
221	0	1
221	0	1
221	0	1
220	0	1
219	0	1
221	0	1
220	0	1
221	0	1
220	0	1
221	0	1
221	0	1
219	0	1
221	0	1
221	0	1
221	0	1
221	0	1
220	0	1
221	0	1
221	0	1
221	0	1
220	0	1
220	0	1
220	0	1
221	0	1
220	0	1
219	0	1
219	0	1
221	0	1
212	0	1
221	0	1
220	0	1
220	0	1
221	0	1
220	0	1
220	0	1
221	0	1
221	0	1
219	0	1
221	0	1
221	0	1
220	0	1
221	0	1
220	0	1
219	0	1
219	0	1
221	0	1
220	0	1
219	0	1
221	0	1
208	0	1
221	0	1
221	0	1
221	0	1
219	0	1
221	0	1
219	0	1
221	0	1
220	0	1
219	0	1
221	0	1
220	0	1
219	0	1
220	0	1
221	0	1
220	0	1
221	0	1
221	0	1
221	0	1
219	0	1
221	0	1
220	0	1
220	0	1
219	0	1
221	0	1
220	0	1
220	0	1
221	0	1
221	0	1
221	0	1
220	0	1
220	0	1
220	0	1
220	0	1
220	0	1
220	0	1
221	0	1
219	0	1
221	0	1
220	0	1
220	0	1
220	0	1
221	0	1
220	0	1
219	0	1
221	0	1
220	0	1
220	0	1
219	0	1
221	0	1
220	0	1
219	0	1
221	0	1
221	0	1
221	0	1
220	0	1
220	0	1
221	0	1
221	0	1
220	0	1
220	0	1
212	0	1
220	0	1
219	0	1
220	0	1
221	0	1
221	0	1
221	0	1
221	0	1
220	0	1
220	0	1
220	0	1
221	0	1
221	0	1
219	0	1
221	0	1
221	0	1
221	0	1
220	0	1
221	0	1
220	0	1
220	0	1
221	0	1
220	0	1
220	0	1
220	0	1
219	0	1
221	0	1
219	0	1
220	0	1
221	0	1
220	0	1
219	0	1
220	0	1
220	0	1
220	0	1
220	0	1
221	0	1
220	0	1
219	0	1
220	0	1
221	0	1
219	0	1
220	0	1
206	0	1
220	0	1
221	0	1
221	0	1
221	0	1
221	0	1
207	0	1
220	0	1
207	0	1
220	0	1
219	0	1
221	0	1
220	0	1
220	0	1
220	0	1
220	0	1
220	0	1
221	0	1
221	0	1
219	0	1
221	0	1
220	0	1
221	0	1
221	0	1
220	0	1
220	0	1
219	0	1
220	0	1
220	0	1
221	0	1
220	0	1
221	0	1
221	0	1
212	0	1
220	0	1
221	0	1
220	0	1
220	0	1
220	0	1
220	0	1
220	0	1
220	0	1
220	0	1
220	0	1
219	0	1
220	0	1
221	0	1
220	0	1
220	0	1
220	0	1
220	0	1
220	0	1
219	0	1
221	0	1
221	0	1
221	0	1
221	0	1
221	0	1
220	0	1
220	0	1
220	0	1
221	0	1
220	0	1
207	0	1
221	0	1
221	0	1
220	0	1
221	0	1
220	0	1
220	0	1
221	0	1
220	0	1
221	0	1
220	0	1
220	0	1
212	0	1
221	0	1
220	0	1
212	0	1
219	0	1
221	0	1
219	0	1
220	0	1
221	0	1
219	0	1
219	0	1
220	0	1
220	0	1
212	0	1
221	0	1
220	0	1
220	0	1
220	0	1
221	0	1
220	0	1
219	0	1
220	0	1
220	0	1
220	0	1
220	0	1
220	0	1
220	0	1
220	0	1
219	0	1
220	0	1
221	0	1
221	0	1
221	0	1
220	0	1
219	0	1
219	0	1
212	0	1
220	0	1
221	0	1
221	0	1
220	0	1
220	0	1
220	0	1
219	0	1
208	0	1
207	0	1
220	0	1
221	0	1
221	0	1
207	0	1
211	0	1
219	0	1
220	0	1
220	0	1
219	0	1
220	0	1
221	0	1
219	0	1
221	0	1
220	0	1
221	0	1
221	0	1
220	0	1
220	0	1
221	0	1
219	0	1
212	0	1
219	0	1
206	0	1
219	0	1
220	0	1
220	0	1
221	0	1
220	0	1
221	0	1
221	0	1
221	0	1
221	0	1
219	0	1
220	0	1
207	0	1
221	0	1
220	0	1
219	0	1
220	0	1
220	0	1
219	0	1
219	0	1
221	0	1
220	0	1
220	0	1
219	0	1
221	0	1
220	0	1
220	0	1
219	0	1
221	0	1
220	0	1
221	0	1
219	0	1
220	0	1
219	0	1
220	0	1
219	0	1
220	0	1
221	0	1
219	0	1
221	0	1
212	0	1
220	0	1
219	0	1
221	0	1
219	0	1
219	0	1
220	0	1
221	0	1
207	0	1
221	0	1
220	0	1
220	0	1
211	0	1
220	0	1
220	0	1
220	0	1
208	0	1
219	0	1
221	0	1
220	0	1
220	0	1
220	0	1
220	0	1
219	0	1
221	0	1
219	0	1
221	0	1
220	0	1
220	0	1
220	0	1
221	0	1
193	0	1
219	0	1
221	0	1
221	0	1
220	0	1
219	0	1
220	0	1
220	0	1
220	0	1
211	0	1
220	0	1
220	0	1
220	0	1
220	0	1
219	0	1
219	0	1
221	0	1
220	0	1
220	0	1
221	0	1
220	0	1
219	0	1
220	0	1
220	0	1
221	0	1
221	0	1
220	0	1
220	0	1
219	0	1
220	0	1
220	0	1
220	0	1
208	0	1
220	0	1
221	0	1
220	0	1
221	0	1
62	0	1
220	0	1
221	0	1
220	0	1
220	0	1
206	0	1
220	0	1
220	0	1
220	0	1
220	0	1
220	0	1
219	0	1
219	0	1
221	0	1
220	0	1
220	0	1
220	0	1
220	0	1
221	0	1
220	0	1
219	0	1
220	0	1
221	0	1
221	0	1
221	0	1
221	0	1
220	0	1
221	0	1
221	0	1
219	0	1
219	0	1
206	0	1
219	0	1
221	0	1
220	0	1
220	0	1
219	0	1
220	0	1
220	0	1
219	0	1
219	0	1
220	0	1
220	0	1
220	0	1
220	0	1
220	0	1
219	0	1
220	0	1
220	0	1
192	0	1
220	0	1
205	0	1
221	0	1
219	0	1
219	0	1
206	0	1
220	0	1
221	0	1
219	0	1
221	0	1
221	0	1
219	0	1
221	0	1
220	0	1
219	0	1
219	0	1
221	0	1
219	0	1
221	0	1
220	0	1
219	0	1
219	0	1
206	0	1
219	0	1
206	0	1
220	0	1
219	0	1
220	0	1
219	0	1
219	0	1
208	0	1
220	0	1
220	0	1
221	0	1
221	0	1
219	0	1
219	0	1
220	0	1
219	0	1
220	0	1
220	0	1
219	0	1
220	0	1
221	0	1
220	0	1
208	0	1
219	0	1
221	0	1
219	0	1
221	0	1
221	0	1
220	0	1
219	0	1
219	0	1
221	0	1
220	0	1
221	0	1
220	0	1
212	0	1
220	0	1
220	0	1
220	0	1
221	0	1
221	0	1
221	0	1
220	0	1
221	0	1
208	0	1
221	0	1
221	0	1
219	0	1
219	0	1
219	0	1
221	0	1
220	0	1
220	0	1
220	0	1
219	0	1
219	0	1
220	0	1
220	0	1
220	0	1
219	0	1
220	0	1
219	0	1
221	0	1
220	0	1
221	0	1
220	0	1
220	0	1
207	0	1
220	0	1
219	0	1
206	0	1
220	0	1
206	0	1
221	0	1
219	0	1
219	0	1
220	0	1
221	0	1
221	0	1
220	0	1
220	0	1
219	0	1
220	0	1
220	0	1
219	0	1
221	0	1
220	0	1
221	0	1
220	0	1
219	0	1
221	0	1
220	0	1
220	0	1
220	0	1
221	0	1
220	0	1
207	0	1
221	0	1
220	0	1
221	0	1
220	0	1
220	0	1
220	0	1
220	0	1
219	0	1
220	0	1
212	0	1
221	0	1
219	0	1
220	0	1
220	0	1
220	0	1
220	0	1
219	0	1
220	0	1
220	0	1
219	0	1
219	0	1
206	0	1
220	0	1
220	0	1
220	0	1
220	0	1
221	0	1
212	0	1
220	0	1
219	0	1
220	0	1
221	0	1
219	0	1
220	0	1
219	0	1
220	0	1
221	0	1
220	0	1
220	0	1
220	0	1
219	0	1
219	0	1
221	0	1
220	0	1
219	0	1
220	0	1
220	0	1
220	0	1
219	0	1
220	0	1
221	0	1
219	0	1
220	0	1
220	0	1
219	0	1
220	0	1
220	0	1
220	0	1
221	0	1
219	0	1
220	0	1
221	0	1
221	0	1
219	0	1
220	0	1
219	0	1
220	0	1
219	0	1
219	0	1
221	0	1
221	0	1
219	0	1
220	0	1
219	0	1
220	0	1
221	0	1
219	0	1
220	0	1
219	0	1
220	0	1
219	0	1
206	0	1
220	0	1
220	0	1
221	0	1
221	0	1
220	0	1
220	0	1
221	0	1
220	0	1
220	0	1
221	0	1
219	0	1
221	0	1
221	0	1
219	0	1
219	0	1
220	0	1
221	0	1
220	0	1
221	0	1
220	0	1
220	0	1
221	0	1
219	0	1
219	0	1
221	0	1
219	0	1
220	0	1
221	0	1
219	0	1
220	0	1
220	0	1
219	0	1
220	0	1
220	0	1
221	0	1
220	0	1
221	0	1
220	0	1
220	0	1
219	0	1
220	0	1
220	0	1
207	0	1
219	0	1
221	0	1
220	0	1
219	0	1
221	0	1
220	0	1
220	0	1
220	0	1
220	0	1
219	0	1
221	0	1
221	0	1
221	0	1
221	0	1
220	0	1
219	0	1
219	0	1
221	0	1
220	0	1
205	0	1
207	0	1
220	0	1
219	0	1
220	0	1
221	0	1
219	0	1
220	0	1
221	0	1
212	0	1
212	0	1
220	0	1
206	0	1
219	0	1
220	0	1
219	0	1
220	0	1
221	0	1
220	0	1
221	0	1
220	0	1
219	0	1
220	0	1
219	0	1
219	0	1
219	0	1
221	0	1
220	0	1
206	0	1
208	0	1
220	0	1
208	0	1
219	0	1
219	0	1
221	0	1
219	0	1
219	0	1
221	0	1
220	0	1
220	0	1
220	0	1
219	0	1
221	0	1
219	0	1
219	0	1
220	0	1
220	0	1
212	0	1
221	0	1
219	0	1
219	0	1
220	0	1
220	0	1
219	0	1
220	0	1
220	0	1
219	0	1
220	0	1
220	0	1
221	0	1
221	0	1
220	0	1
220	0	1
220	0	1
220	0	1
220	0	1
221	0	1
211	0	1
220	0	1
220	0	1
206	0	1
219	0	1
219	0	1
219	0	1
220	0	1
219	0	1
220	0	1
220	0	1
219	0	1
220	0	1
219	0	1
220	0	1
221	0	1
220	0	1
219	0	1
220	0	1
221	0	1
221	0	1
219	0	1
221	0	1
221	0	1
220	0	1
220	0	1
220	0	1
219	0	1
220	0	1
220	0	1
220	0	1
221	0	1
219	0	1
220	0	1
220	0	1
220	0	1
221	0	1
220	0	1
221	0	1
220	0	1
221	0	1
221	0	1
206	0	1
219	0	1
221	0	1
220	0	1
221	0	1
221	0	1
221	0	1
220	0	1
220	0	1
220	0	1
220	0	1
220	0	1
220	0	1
220	0	1
219	0	1
219	0	1
206	0	1
219	0	1
220	0	1
220	0	1
207	0	1
220	0	1
220	0	1
220	0	1
220	0	1
207	0	1
220	0	1
220	0	1
220	0	1
220	0	1
220	0	1
219	0	1
219	0	1
221	0	1
219	0	1
220	0	1
220	0	1
220	0	1
220	0	1
221	0	1
220	0	1
220	0	1
220	0	1
220	0	1
220	0	1
221	0	1
220	0	1
207	0	1
220	0	1
220	0	1
220	0	1
220	0	1
220	0	1
220	0	1
221	0	1
221	0	1
220	0	1
219	0	1
220	0	1
220	0	1
219	0	1
219	0	1
220	0	1
219	0	1
221	0	1
220	0	1
220	0	1
220	0	1
219	0	1
221	0	1
219	0	1
207	0	1
220	0	1
220	0	1
220	0	1
221	0	1
220	0	1
206	0	1
220	0	1
207	0	1
220	0	1
220	0	1
221	0	1
221	0	1
220	0	1
220	0	1
220	0	1
220	0	1
220	0	1
206	0	1
220	0	1
220	0	1
220	0	1
221	0	1
20	1	0
29	1	0
50	1	0
58	1	0
82	1	0
99	1	0
112	1	0
151	1	0
186	1	0
220	0	0
220	0	0
220	0	0
221	0	0
205	0	0
220	0	0
219	0	0
220	0	0
221	0	0
219	0	0
221	0	0
220	0	0
221	0	0
220	0	0
221	0	0
220	0	0
205	0	0
221	0	0
219	0	0
221	0	0
219	0	0
219	0	0
220	0	0
221	0	0
219	0	0
219	0	0
221	0	0
219	0	0
220	0	0
220	0	0
220	0	0
221	0	0
219	0	0
220	0	0
220	0	0
221	0	0
221	0	0
221	0	0
219	0	0
220	0	0
205	0	0
221	0	0
220	0	0
219	0	0
219	0	0
220	0	0
219	0	0
221	0	0
219	0	0
220	0	0
221	0	0
221	0	0
220	0	0
205	0	0
219	0	0
220	0	0
220	0	0
221	0	0
219	0	0
220	0	0
221	0	0
221	0	0
220	0	0
220	0	0
219	0	0
221	0	0
211	0	0
221	0	0
220	0	0
219	0	0
220	0	0
220	0	0
220	0	0
220	0	0
221	0	0
219	0	0
206	0	0
221	0	0
219	0	0
220	0	0
221	0	0
221	0	0
219	0	0
220	0	0
219	0	0
221	0	0
220	0	0
220	0	0
220	0	0
219	0	0
219	0	0
219	0	0
220	0	0
220	0	0
221	0	0
221	0	0
221	0	0
206	0	0
220	0	0
220	0	0
220	0	0
220	0	0
220	0	0
220	0	0
221	0	0
220	0	0
221	0	0
221	0	0
219	0	0
219	0	0
221	0	0
220	0	0
220	0	0
219	0	0
220	0	0
221	0	0
220	0	0
220	0	0
221	0	0
220	0	0
219	0	0
220	0	0
220	0	0
219	0	0
220	0	0
219	0	0
219	0	0
220	0	0
220	0	0
220	0	0
220	0	0
220	0	0
220	0	0
219	0	0
219	0	0
220	0	0
220	0	0
219	0	0
219	0	0
220	0	0
219	0	0
220	0	0
219	0	0
219	0	0
220	0	0
219	0	0
219	0	0
220	0	0
220	0	0
220	0	0
219	0	0
220	0	0
220	0	0
219	0	0
219	0	0
221	0	0
220	0	0
221	0	0
220	0	0
220	0	0
219	0	0
220	0	0
219	0	0
221	0	0
221	0	0
219	0	0
220	0	0
220	0	0
219	0	0
220	0	0
220	0	0
220	0	0
221	0	0
221	0	0
220	0	0
220	0	0
220	0	0
220	0	0
220	0	0
221	0	0
219	0	0
220	0	0
219	0	0
221	0	0
220	0	0
221	0	0
220	0	0
221	0	0
220	0	0
219	0	0
205	0	0
220	0	0
219	0	0
219	0	0
220	0	0
205	0	0
220	0	0
220	0	0
220	0	0
208	0	0
220	0	0
205	0	0
220	0	0
219	0	0
219	0	0
220	0	0
205	0	0
221	0	0
220	0	0
219	0	0
221	0	0
219	0	0
220	0	0
220	0	0
